# Supplementary material for: Are we throwing away good data? Evaluation of chimera detection algorithms on long-read amplicons reveals high false-positive rates across algorithms
Source: PeerJ. 2025 Dec 5;13:e20456. doi: 10.7717/peerj.20456 (PMC12684403; doi:10.7717/peerj.20456)
Supplement: Supplemental Information 2 — Cutadapt v.4.4 (Martin, 2011) was used to trim the full ITS region from them. The primers used were ITS1degenerate (KCN GTW GGW GAA CCW GC) and ITS4ngsUni+ (CAT ATH ANT AAG SSS AGG), allowing 2 mismatches, and primer overlap was set to the maximum length of the primer minus two base pairs. [file peerj-13-20456-s002.xlsx]

## Sheet: Table S1
Sequence ID	sequence
EUK1105345;k__Fungi;p__Ascomycota;c__Dothideomycetes;o__Minutisphaerales;f__Minutisphaeraceae;g__Minutisphaera;s__japonica	CAGCCGCGGTAATTCCAGCTCCAATAGCGTATATTAAAGTTGTTGCAGTTAAAAAGCTCGTAGTTGAACCTTGGGCCTGGCTGGCCGGTCCGCCTCACCGCGTGCACTGGTCCGGCCGGGCCTTTCCTTCTGGGGATCCGCATGCCCTTTACTGGGTGTGCTGGGGAACCAGGACTTTTACTTTGAAAAAATTAGAGTGTTCAAAGCAGGCCTTTGCTCGAATACATTAGCATGGAATAATAGAATAGGACGTGCGGTTCTATTTTGTTGGTTTCTAGGACCGCCGTAATGATTAATAGGGATAGTCGGGGGCATCAGTATTCAATTGTCAGAGGTGAAATTCTTGGATTTATTGAAGACTAACTACTGCGAAAGCATTTGCCAAGGATGTTTTCATTA…
EUK1104927;k__Fungi;p__Ascomycota;c__Eurotiomycetes;o__Chaetothyriales;f__Herpotrichiellaceae;g__Exophiala;s__xenobiotica	CAGCCGCGGTAATTCCAGCTCCAATAGCGTATATTAAAGTTGTTGCCGTTAAAAAGCTCGTAGTTGAACCTTGGCCCTGGCTGATCTGTCCTCCTAATCGAGCGCACGGATTCGGTCGGGGCTTTCCTTCTGGGGAGCCCCATGCCCTTCACTGGGTGTGGCGGGGAACCAGGACTTTTACCTTGAAAAAATTAGAGTGTTCAAAGCAGGCCTTTGCTCGAATACATTAGCATGGAATAATAGAATAGGACATCGGTTCTATTTTGTTGGTTTCTAGGACCGCTGTAATGATTAATAGGGACAGTCGGGGGCGTCAGTATTCAATTGTCAGAGGTGAAATTCTTGGATTTATTGAAGACTAACTACTGCGAAAGCATTCGCCAAGGATGTTTTCATTAA…
EUK1106887;k__Fungi;p__Ascomycota;c__Eurotiomycetes;o__Chaetothyriales;f__Trichomeriaceae;g__Knufia;s__epidermidis	CAGCCGCGGTAATTCCAGCTCCAATAGCGTATATTAAAGTTGTTGCCGTTAAAAAGCTCGTAGTTGAACCTTGGGCCTGGCTGATCTGTCCTCCTAATCGAGCGCACGGATTCGGTCGGGCCTTTCCTTCTGGGGAGCCCGATGCCCTTCACTGGGCGTCGTGGGGAACCAGGACTTTTACCTTGAAAAAATTAGAGTGTTCAAAGCAGGCCTTTGCTCGAATACATTAGCATGGAATAATAGAATAGGACAGAGGTTCTATTTTGTTGGTTTCTAGGACCGCTGTAATGATTAATAGGGATAGTCGGGGGCGTCCGTATTCAATTGTCAGAGGTGAAATTCTTGGATTTATTGAAGACGAACTACTGCGAAAGCATTCGCCAAGGATGTTTTCATTAA…
EUK1101014;k__Fungi;p__Ascomycota;c__Saccharomycetes;o__Phaffomycetales;f__Phaffomycetaceae;g__Cyberlindnera;s__vartiovaarae	CAGCCGCGGTAATTCCAGCTCCAATAGCGTATATTAAAGTTGTTGCAGTTAAAAGCTCGTAGTTGAACTTTGGGCTTGGTAGGCCGGTCCGCTTTTTGGCGTGTACTGGTCCCTACCGAGCCTTTCCTTCTGGCTAACTATCCCTCGGGGTAGCGAACCAGGACTTTTACTTTGAAAAATTAGAGTGTTCAAAGCAGGCCTTTGCTCGAATATATTAGCATGGAATAATAGAATAGGACGTTTGGTTCTATTTTGTTGGTTTCTAGGACCATCGTAATGATTAATAGGGACGGTCGGGGGCATCAGTATTCAGTTGTCAGAGGTGAAATTCTTGGATTTACTGAAGACTAACTACTGCGAAAGCATTTGCCAAGGACGTTTTCATTAATCAAGAACGAA…
EUK1106662;k__Fungi;p__Ascomycota;c__Eurotiomycetes;o__Chaetothyriales;f__Trichomeriaceae;g__Knufia;s__petricola	CAGCCGCGGTAATTCCAGCTCCAATAGCGTATATTAAAGTTGTTGCCGTTAAAAAGCTCGTAGTTGAACCTTGGGCCTGGCTGATCTGTCCTCCTAATCGAGCGCACGGATTCGGTCGGGCCTTTCCTTCTGGGGAGCCCGATGCCCTTCACTGGGTGTCGCGGGGAACCAGGACTTTTACCTTGAAAAAATTAGAGTGTTCAAAGCAGGCCTTTGCTCGAATACATTAGCATGGAATAATAGAATAGGACAGAGGTTCTATTTTGTTGGTTTCTAGGACCGCTGTAATGATTAATAGGGATAGTCGGGGGCGTCCGTATTCAATTGTCAGAGGTGAAATTCTTGGATTTATTGAAGACGAACTACTGCGAAAGCATTCGCCAAGGATGTTTTCATTAA…
EUK1102633;k__Fungi;p__Ascomycota;c__Eurotiomycetes;o__Onygenales;f__Onygenaceae;g__Leucothecium;s__emdenii	CAGCCGCGGTAATTCCAGCTCCAATAGCGTATATTAAAGTTGTTGCAGTTAAAAAGCTCGTAGTTGAACCTTGGGTTCGGCTGGTGGTCCGCCTCGCGGCGTGTACTAACCGGCGGAGCCTTTCCTCCTGGAGAATCCTATGGCCTTCACTGGCTGTAGGGGGAACCAGGACCTTTACTGTGAAAAAATTAAAGTGTTCAAAGCAGGCCTTTGCTCGGATACATTAGCATGGAATAATAGAATAGGACGTGCGGTTCTATTTTGTTGGTTTCTAGGACCGCCGTAATGATTAATAGGGATAGTCGGGGGCGTCAGTATTCGGCTGTCAGAGGTGAAATTCTTGGATTTGCCGAAGACTAACTACTGCGAAAGCATTCGCCAAGGATGTTTTCATTAATC…
EUK1101172;k__Fungi;p__Ascomycota;c__Eurotiomycetes;o__Chaetothyriales;f__Herpotrichiellaceae;g__Exophiala;s__cancerae	CAGCCGCGGTAATTCCAGCTCCAATAGCGTATATTAAAGTTGTTGCCGTTAAAAAGCTCGTAGTTGAACCTTGGACCTGGCTGATCTGTCCTCCTAATCGAGCGCACGGATTCGGTCGGGTCTTTCCTTCTGGGGAGCCCTATGCCCTTCACTGGGTGTAGTGGGGAACCAGGACTTTTACCTTGAAAAAATTAGAGTGTTCAAAGCAGGCCTTTGCTCGAATACATTAGCATGGAATAATAGAATAGGACATCGGTTCTATTTTGTTGGTTTCTAGGACCGCTGTAATGATTAATAGGGATAGTCGGGGGCGTCAGTATTCAATTGTCAGAGGTGAAATTCTTGGATTTATTGAAGACTAACTACTGCGAAAGCATTCGCCAAGGATGTTTTCATTAA…
EUK1104896;k__Fungi;p__Ascomycota;c__Taphrinomycetes;o__Taphrinales;f__Taphrinaceae;g__Taphrina;s__sadebeckii	CAGCCGCGGTAATTCCAGCTCCAATAGCGTATATTAAAGTTGCTGCAGTTAAAAAGCTCGTAGCTGAACCTTGGCCCTGGTTGACCGGTCCGCCTAACGGTGTGCACTGGCTTGACCGGGGCTTTCCTTCTGGCTAGCCTGTATGGTATTCATTTATTGTGCAGGGGAACCAGGACTTTTACTTTGAAAAAATTAGAGTGTTCAAAGCAGGCTTATGCTCGAATACATTAGCATGGAATAATAGAATAGGACGTGTGGTTCTATTTTGTTGGTTTCTAGGACCGCCGTAATGATTAATAGGGACAGTTGGGGACATTAGTATTGAGTTGTCAGAGGTGAAATTCTTGGATTTACTCAAGACTAACTACTGCGAAAGCATTTGTCAAGGATGTTTTCATT…
EUK1104767;k__Fungi;p__Ascomycota;c__Eurotiomycetes;o__Eurotiales;f__Trichocomaceae;g__Thermomyces;s__lanuginosus	CAGCCGCGGTAATTCCAGCTCCAATAGCGTATATTAAAGTTGTTGCAGTTAAAAAGCTCGTAGTTGAACCTCGGGCCTAGCTGGCCGGTCCGCCTCACCGCGAGTACTGGACTGGCTGGGCCTTCCCTCCTGGGGAACCCCATGGCCTTCACTGGCTGTGGCGGGGAACCAGGACTTTTACTGTGAAAAAATTAGAGTGTTCAAAGCAGGCCTTTGCTCGAATACATTAGCATGGAATAATAGAATAGGACGTGCGGTCCTATTTTGTTGGTTTTCAGACCGCCGTAATGATTAATAGGGATAGTCGGGGGCGTCAGTATTCAGCTGTCAGAGGTGAAATTCTTGGATTTGCTGAAGACTAACTACTGCGAAAGCATTCGCCAAGGATGTTTTCATTAA…
EUK1101213;k__Fungi;p__Ascomycota;c__Dipodascomycetes;o__Dipodascales;f__Dipodascales_fam_incertae_sedis;g__Yarrowia;s__lipolytica	CAGCCGCGGTAATTCCAGCTCCAATAGCGTATATTAATGTTGTTGCAGTTAAAAAGCTCGTAGTTGAAATTGGGCGGGCTATTAGTTTAGGCCGCTTCAGGAAGAACTTCTTCCAGTTACTTTGAAAAAATTAGAGTGTTCAACGCAGGTTTCGCCTGAATATATTAGCATGGAATAACATAACACGACGAGGGTCCATTTTGTTGGCTTGCAAACCCACGTAATGATTAATAGGGACAGTCGGGGGCGTCAGTATTGTGTTGTCAGAGGTGAAATTCTTGGATTTACACAAGACTAACTACTGCGAAGGCATTCGCCAAGGATGTATTCATTAATCAAGAACGAAAGTTAGGGGATCAAAGATGATCAGATACCGTCGTAGTCTTAACCGTAAACTAT…
EUK1104888;k__Fungi;p__Ascomycota;c__Eurotiomycetes;o__Onygenales;f__Onygenaceae;g__Amauroascus;s__albicans	CAGCCGCGGTAATTCCAGCTCCAATAGCGTATATTAAAGTTGTTGCAGTTAAAAAGCTCGTAGTTGAACCTTGGGTCTGGCTGGCCGGTCCGCCTCACGGCGTGCACTGGTCCGGCTGGACCTTTCCTTCTGGGGAGCCCTATGGCCTTCACTGGCTGTAGGGGGAACCAGGACTTTTACTGTGAAAAAATTAGAGTGTTCAAAGCAGGCCTTTGCTCGGATACATTAGCATGGAATAATAAAATAGGACGTGTGGTTCTATTTTGTTGGTTTCTAGGACCGCCGTAATGATTAATAGGGATAGTCGGGGGCGTCAGTATTCGGCTGTCAGAGGTGAAATTCTTGGATTTGCTGAAGACTAACTACTGCGAAAGCATTCGCCAAGGATGTTTTCATTAA…
EUK1102566;k__Fungi;p__Ascomycota;c__Eurotiomycetes;o__Chaetothyriales;f__Herpotrichiellaceae;g__Exophiala;s__pisciphila	CAGCCGCGGTAATTCCAGCTCCAATAGCGTATATTAAAGTTGTTGCCGTTAAAAAGCTCGTAGTTGAACCTTGGACCTGGCTGATCTGTCCTCCTAATCGAGCGCACGGATTCGGTCGGGTCTTTCCTTCTGGGGAGCCCTATGCCCTTCACTGGGTGTAGTGGGGAACCAGGACTTTTACCTTGAAAAAATTAGAGTGTTCAAAGCAGGCCTTTGCTCGAATACATTAGCATGGAATAATAGAATAGGACATCGGTTCTATTTTGTTGGTTTCTAGGACCGCTGTAATGATTAATAGGGATAGTCGGGGGCGTCAGTATTCAATTGTCAGAGGTGAAATTCTTGGATTTATTGAAGACTAACTACTGCGAAAGCATTCGCCAAGGATGTTTTCATTAA…
EUK1106627;k__Fungi;p__Ascomycota;c__Eurotiomycetes;o__Chaetothyriales;f__Herpotrichiellaceae;g__Exophiala;s__salmonis	CAGCCGCGGTAATTCCAGCTCCAATAGCGTATATTAAAGTTGTTGCCGTTAAAAAGCTCGTAGTTGAACCTTGGACCTGGCTGATCTGTCCTCCTAATCGAGCGCACGGATTCGGTCGGGTCTTTCCTTCTGGGGAGCCCTATGCCCTTCACTGGGTGTAGTGGGGAACCAGGACTTTTACCTTGAAAAAATTAGAGTGTTCAAAGCAGGCCTTTGCTCGAATACATTAGCATGGAATAATAGAATAGGACATCGGTTCTATTTTGTTGGTTTCTAGGACCGCTGTAATGATTAATAGGGATAGTCGGGGGCGTCAGTATTCAATTGTCAGAGGTGAAATTCTTGGATTTATTGAAGACTAACTACTGCGAAAGCATTCGCCAAGGATGTTTTCATTAA…
EUK1102565;k__Fungi;p__Ascomycota;c__Pichiomycetes;o__Serinales;f__Debaryomycetaceae;g__Schwanniomyces;s__capriottii	CAGCCGCGGTAATTCCAGCTCCAATAGCGTATATTAAAGTTGTTGCAGTTAAAAAGCTCGTAGTTGAACCTTGGGCTTGGTTGGCCGGTCCGCCTTTTCGGCGTGTACTGGACCCAACCGAGCCTTTCCTTCTGGCTAACCTCTCGCCCTTGTGGTGTTTGGCGAACCAGGACTTTTACTTTGAAAAAATTAGAGTGTTCAAAGCAGGCCTTTGCTCGAATATATTAGCATGGAATAATAGAATAGGACGTTATGGTTCTATTTTGTTGGTTTCTAGGACCATCGTAATGATTAATAGGGACGGTCGGGGGCATCAGTATTCAGTTGTCAGAGGTGAAATTCTTGGATTTACTGAAGACTAACTACTGCGAAAGCATTTGCCAAGGACGTTTTCATTAA…
EUK1104191;k__Fungi;p__Ascomycota;c__Pichiomycetes;o__Serinales;f__Debaryomycetaceae;g__Debaryomyces;s__hansenii	CAGCCGCGGTAATTCCAGCTCCAATAGCGTATATTAAAGTTGTTGCAGTTAAAAAGCTCGTAGTTGAACCTTGGGCTTGGTTGGCCGGTCCGCCTTTTTGGCGAGTACTGGACCCAACCGAGCCTTTCCTTCTGGCTAACCTTTCGCCCTTGTGGTGTTTGGCGAACCAGGACTTTTACTTTGAAAAAATTAGAGTGTTCAAAGCAGGCCTTTGCTCGAATATATTAGCATGGAATAATAGAATAGGACGTTATGGTTCTATTTTGTTGGTTTCTAGGACCATCGTAATGATTAATAGGGACGGTCGGGGGCATCAGTATTCAGTTGTCAGAGGTGAAATTCTTGGATTACCTGAAGACTAACTACTGCGAAAGCATTTGCCAAGGACGTTTTCATTAA…
EUK1107656;k__Fungi;p__Ascomycota;c__Eurotiomycetes;o__Chaetothyriales;f__Cyphellophoraceae;g__Cyphellophora;s__oxyspora	CAGCCGCGGTAATTCCAGCTCCAATAGCGTATATTAAAGTTGTTGCCGTTAAAAAGCTCGTAGTTGAACTTGGGACCTGGCTGAGCGGTCCGCCTAATCGAGNNGTACTGGATCGGNCGGGCCTTTCCTTCTGGGGAACCCTATGCCCTTCACTGGGNGTAGTGGGGAACCAGGACTTTTACCTTTGAAAAAATTAGAGTGTTCAAAGCAGGCCTTTGCTCGAATACATTAGCATGGAATAATAGAATAGGACGAGTCGGTTCTATTTTGTTGGTTTCTAGGACCGCTGTAATGATTAATAGGGATAGTCGGGGGCGTCCGTATTCAAGTGTCAGAGGTGAAATTCTTGGATTGATTGAAGACTAACTACTGCGAAAGCATTCGCCAAGGATGTTTTCA…
EUK1106596;k__Fungi;p__Ascomycota;c__Sordariomycetes;o__Coronophorales;f__Ceratostomataceae;g__Harzia;s__acremonioides	CAGCCGCGGTAACTCCAGCTCCAATAGCGTATATTAAAGTTGTTGTGGTTAAAAAGCTCGTAGTTGAACCTTGGGCCTGGCCGTCTGGTCCGCCTCACCGCGTGAACTGGCACGGCCGGGCCTTCCCACCGCGGAGCCGCATGTCCTTAACTGGGTGTGTCGGGGAAGCGGTACTTTTACTGTGAAAAAATTAGAGTGCTCTAAGCAGGCCTATGCTCGAATACATTAGCATGGAATAATAGAATAGGACAGGCGTTCTATTTTGTTGGTTTCTAGGACGTCTGTAATGATTAACAGAAACAATCGGGGGCGTCAGTATTGCATCGTCAGAGGTGAAATTCTTAGATCGATGCAAGACTAACTACTGCGAAAGCATTCGCCAAGGGTGTTTTCATTAAT…
EUK1121778;k__Fungi;p__Ascomycota;c__Pezizomycetes;o__Pezizales;f__Pezizaceae;g__Paragalactinia;s__michelii	TCCAATAGCGTATATTAAAGTTGTTGCAGTTAAAAAGCTCGTAGTTGAACCTTGGACCTGGCCGACTGGTCTGCCTCACCGCATGCACTGGTTTGGTTGGGTCTTTCCTTCTGGCTAGCCGCATGCCCTTTACTGGGTGTGTTGGGGAACCAGGACTTTTACTTTGAAAAAATTAGAGTGTACAAAGCAGGCATTGGCTCGGATACATTAGCATGGAATAATAGAATAGGACGTGTGGCTCTATTTTGTTGGTTTCTAGGACCACCGTAATGATTAATAGGGATAGTCGGGGGCATCAGTATTCAATCGTCAGAGGTGAAATTCTTGGATCGATTGAAGACTAACTACTGCGAAAGCATTTGCCAAGGATGTTTTCATTAATCAGGGAACGAAAGTTAG…
EUK1106828;k__Fungi;p__Ascomycota;c__Pezizomycetes;o__Pezizales;f__Sarcosomataceae;g__Pseudoplectania;s__nigrella	CAGCCGCGGTAATTCCAGCTCCAATAGCGTATATTAAAGTTGTTGCAGTTAAAAAGCTCGTAGTTGAACCTTGGGCCTGGCTGGCCGGTCCACCTCACCGTGAGAACTGGTCCGGCCGGGTCTTTCCTTCTGGCTAACCTCATGCCCTTCACTGGGTGTGTTGGGGAACCAGGACTTTTACTTTGAAAAAATTAGAGTGTTCAAAGCAGGCATTTGCTCGAATACATTAGCATGGAATAATAGAATAGGACGTGCGGTTCTATTTTGTTGGTTTCTAGGACCGCCGTAATGATTAATAGGGATAGTCGGGGGCATCCGTATTCAATTGTCAGAGGTGAAATTCTTGGATTTATTGAAGACGAACTACTGCGAAAGCATTTGCCAAGGATGTTTTCATTA…
EUK1106372;k__Fungi;p__Ascomycota;c__Pezizomycetes;o__Pezizales;f__Sarcosomataceae;g__Pseudoplectania;s__episphagnum	CAGCCGCGGTAATTCCAGCTCCAATAGCGTATATTAAAGTTGTTGCAGTTAAAAAGCTCGTAGTTGAACCTTGGGCCTGGCTGGCCGGTCCACCTCACCGTGAGAACTGGTCCGGCCGGGTCTTTCCTTCTGGCTAACCTCATGCCCTTCACTGGGTGTGTTGGGGAACCAGGACTTTTACTTTGAAAAAATTAGAGTGTTCAAAGCAGGCATTTGCTCGAATACATTAGCATGGAATAATAGAATAGGACGTGCGGTTCTATTTTGTTGGTTTCTAGGACCGCCGTAATGATTAATAGGGATAGTCGGGGGCATCCGTATTCAATTGTCAGAGGTGAAATTCTTGGATTTATTGAAGACGAACTACTGCGAAAGCATTTGCCAAGGATGTTTTCATTA…
EUK1106583;k__Fungi;p__Ascomycota;c__Dothideomycetes;o__Venturiales;f__Sympoventuriaceae;g__Ochroconis;s__mirabilis	CAGCCGCGGTAATTCCAGCTCCAATAGCGTATATTAAAGTTGTTGCAGTTAAAAAGCTCGTAGTTGAACCTTGGGCCTGGCGGGCCGGTCCGCCTCACCGCGTGCACTGGACACGCCGGGCCTTTCCTTCTGCGGAACGGCATGCCCTTTATTGGGCGTGTTTTGGGAAGCAGGACTTTTACTTTGAAAAAATTAGAGTGTTCAAAGCAGGCCTTTGCTCGAATACATTAGCATGGAATAATGGAATAGGACGGCGCTCCTATTTTGTTGGTTTCTAGGAGAGCCGTAATGATTAATAGGGACAGTTGGGGGCATCCGTATTCAGTTGTCAGAGGTGAAATTCTTGGATTTACTGAAGACGAACTACTGCGAAAGCATTTGCCAAAGATGTTTTCATTA…
EUK1103102;k__Fungi;p__Ascomycota;c__Dothideomycetes;o__Venturiales;f__Sympoventuriaceae;g__Scolecobasidium;s__musae	CAGCCGCGGTAATTCCAGCTCCAATAGCGTATATTAAAGTTGTTGCAGTTAAAAAGCTCGTAGTTGAACCTTGGGCCTGGCGGGCCGGTCCGCCTCACCGCGTGCACTGGACACGCCGGGCCTTTCCTTCTGCGGAACGGCATGCCCTTTGTTGGGCGTGTTTTGGGAAGCAGGACTTTTACTTTGAAAAAATTAGAGTGTTCAAAGCAGGCCTTTGCTCGAATACATTAGCATGGAATAATGGAATAGGACGGCGCTCCTATTTTGTTGGTTTCTAGGAGAGCCGTAATGATTAATAGGGACAGTTGGGGGCATCCGTATTCAGTTGTCAGAGGTGAAATTCTTGGATTTACTGAAGACGAACTACTGCGAAAGCATTTGCCAAAGATGTTTTCATTA…
EUK1105069;k__Fungi;p__Ascomycota;c__Eurotiomycetes;o__Chaetothyriales;f__Herpotrichiellaceae;g__Exophiala;s__moniliae	CAGCCGCGGTAATTCCAGCTCCAATAGCGTATATTAAAGTTGTTGCCGTTAAAAAGCTCGTAGTTGAACCTTGGACCTGGCTGATCTGTCCTCCTAATCGAGCGCACGGATTCGGTCGGGTCTTTCCTTCTGGGGAGCCCCATGCCCTTCACTGGGTGTGGCGGGGAACCAGGACTTTTACCTTGAAAAAATTAGAGTGTTCAAAGCAGGCCTTTGCTCGAATACATTAGCATGGAATAATAGAATAGGACATCGGTTCTATTTTGTTGGTTTCTAGGACCGCTGTAATGATTAATAGGGACAGTCGGGGGCGTCAGTATTCAATTGTCAGAGGTGAAATTCTTGGATTTATTGAAGACTAACTACTGCGAAAGCATTCGCCAAGGATGTTTTCATTAA…
EUK1106185;k__Fungi;p__Ascomycota;c__Dothideomycetes;o__Mycosphaerellales;f__Teratosphaeriaceae;g__Devriesia;s__thermodurans	CAGCCGCGGTAATTCCAGCTCCAATAGCGTATATTAAAGTTGTTGCAGTTAAAAAGCTCGTAGTTGAACCTTGGGCCTGGCTGGCCGGTCCGCCTCACCGCGTGTACTGGTCCGGCCGGGCCTTTCCTTCTGGGGAGCCGCATGCCCTTCACTGGGCGTGTCGGGGAACCAGGACTTTTACTTTGAAAAAATTAGAGTGTTCAAAGCAGGCCTTTGCTCGAATACATTAGCATGGAATAATAGAATAGGACGTGCGGTTCTATTTTGTTGGTTTCTAGGACCGCCGTAATGATTAATAGGGATAGTCGGGGGCATCAGTATTCAATTGTCAGAGGTGAAATTCTTGGATTTATTGAAGACTAACTACTGCGAAAGCATTTGCCAAGGATGTTTTCATTA…
EUK1103129;k__Fungi;p__Ascomycota;c__Pezizomycetes;o__Pezizales;f__Pyronemataceae;g__Otidea;s__leporina	CAGCCGCGGTAATTCCAGCTCCAATAGCGTATATTAAAGTTGTTGCAGTTAAAAAGCTCGTAGTTGAACCTTGGGCCTGGGTGACCGGTCCGCCTCACCGCGTGTACTGGAAACCCGGACCTTTCCTTCTCGCAAATCGCATGCCCTTCACTGGGTGTGTCGAGGAACGAGGACTTTTACTTTGAAAAAATTAGAGTGTTCAAAGCAGGCATTTGCTCGAATACATTAGCATGGAATAATAGAATAGGACGTGCGGTTCTATTTTGTTGGTTTCTAGGACCGCCGTAATGATTAATAGGGATAGTCGGGGGCATCCGTATTCAATTGTCAGAGGTGAAATTCTTGGATTTATTGAAGACGAACTACTGCGAAAGCATTTGCCAAGGATGTTTTCATTAA…
EUK1100723;k__Fungi;p__Ascomycota;c__Dothideomycetes;o__Venturiales;f__Venturiaceae;g__Venturia;s__fagi	CAGCCGCGGTAATTCCAGCTCCAGAAGCGTATATTAAAGTTGTTGCAGTTAAAAAGCTCGTAGTTGAACTTTGGGCCTGGCTGGCCGGTCCGCCTCACCGCGTGCACTGGTCCGGCCGGGCCTTTCCTCCTGGGGATCCGCATGCCCTTTACTGGGTGTGTTGGGGAACCAGGACTTTTGCTTTGAAAAAACTAGAGTGTTCAAAGCAGGCCTTTGCTCGAATACATTAGCATGGAATAATAGAATAGGACGGCTTTCCTATTTTGTTGGTTTCTAGGGGAGCCGTAATGATTAATAGGGTCAGTCGGGGGCATCAGTATTCAATTGTCAGAGGTGAAATTCTTGGATTTATTGAAGACTAACTACTGCGAAAGCATTTGCCAAGGATGTTTTCATTAA…
EUK1102995;k__Fungi;p__Ascomycota;c__Saccharomycetes;o__Saccharomycetales;f__Saccharomycetaceae;g__Saccharomyces;s__cerevisiae	CAGCCGCGGTAATTCCAGCTCCAATAGCGTATATTAAAGTTGTTGCAGTTAAAAAGCTCGTAGTTGAACTTTGGGCCCGGTTGGCCGGTCCGATTTTTTCGTGTACTGGATTTCCAACGGGGCCTTTCCTTCTGGCTAACCTTGAGTCCTTGTGGCTCTTGGCGAACCGGGACTTTTACTTTGAAAAAATTAGAGTGTTCAAAGCAGGCGTATTGCTCGAATATATTAGCATGGAATAATAGAATAGGACGTTTGGTTCTATTTTGTTGGTTTCTAGGACCATCGTAATGATTAATAGGGACGGTCGGGGGCATCAGTATTCAATTGTCAGAGGTGAAATTCTTGGATTTATTGAAGACTAACTACTGCGAAAGCATTTGCCAAGGACGTTTTCATTAA…
EUK1107346;k__Fungi;p__Ascomycota;c__Saccharomycetes;o__Saccharomycetales;f__Saccharomycetales_fam_incertae_sedis;g__Candida;s__albicans	CAGCCGCGGTAATTCCAGCTCCAAAAGCGTATATTAAAGTTGTTGCAGTTAAAAAGCTCGTAGTTGAACCTTGGGCTTGGCTGGCCGGTCCATCTTTTTGATGCGTACTGGACCCAGCCGAGCCTTTCCTTCTGGGTAGCCATTTATGGCGAACCAGGACTTTTACTTTGAAAAAATTAGAGTGTTCAAAGCAGGCCTTTGCTCGAATATATTAGCATGGAATAATAGAATAGGACGTTATGGTTCTATTTTGTTGGTTTCTAGGACCATCGTAATGATTAATAGGGACGGTCGGGGGTATCAGTATTCAGTTGTCAGAGGTGAAATTCTTGGATTTACTGAAGACTAACTACTGCGAAAGCATTTACCAAGGACGTTTTCATTAATCAAGAACGAAAG…
EUK1103438;k__Fungi;p__Ascomycota;c__Sordariomycetes;o__Amphisphaeriales;f__Apiosporaceae;g__Arthrinium;s__phaeospermum	CAGCCGCGGTAATTCCAGCTCCAATAGCGTATATTAAAGTTGTTGCAGTTAAAAAGCTCGTAGTTGAACCTTGGGCCTGGCTGGCCGGTCCGCCTCACCGCGTGCACTGGTTCGGCCGGGCCTTTCCCTCTGGGGAACCGCATGCCCTTCACTGGGTGTGTCGGGGAACCAGGACTTTTACTGTGAAAAAATTAGAGTGTTCAAAGCAGGCCTATGCTCGAATACATTAGCATGGAATAATAGAATAGGACGTGTGGTTCTATTTTGTTGGTTTCTAGGACCGCCGTAATGATTAATAGGGACAGTCGGGGGCGTCAGTATTCAATTGTCAGAGGTGAAATTCTTGGATTTATTGAAGACTAACTACTGCGAAAGCATTCGCCAAGGATGTTTTCATTA…
EUK1104244;k__Fungi;p__Ascomycota;c__Eurotiomycetes;o__Chaetothyriales;f__Herpotrichiellaceae;g__Cladophialophora;s__minutissima	CAGCCGCGGTAATTCCAGCTCCAATAGCGTATATTAAAGTTGTTGCAGTTAAAAAGCTCGTAGTTGAACCTTGGGCCTGACCGATCTGTCCTCCTAATCGAGCGCACGGATTCGGTTGGGTCTTTCCTTCTGGGGATCCCTATGCCCTTCACTGGGCGTAGTGGGGAACCAGGACTTTTACCTTGAAAAAATTAGAGTGTTCAAAGCAGGCATTTGCTCGAATACATTAGCATGGAATAATAAAATAGGACATCGGTTCTATTTTGTTGGTTTCTAGGACCGCTGTAATGATTAATAGGGATAGTCGGGGGCGTCAGTATTCAATTGTCAGAGGTGAAATTCTTGGATTTATTGAAGACTAACTATTGCGAAAGCATTCGCCAAGGATGTTTTCATTAA…
EUK1102303;k__Fungi;p__Ascomycota;c__Orbiliomycetes;o__Orbiliales;f__Orbiliaceae;g__Orbilia;s__eucalypti	CAGCCGCGGTAATTCCAGCTCCAATAGCGTATATTAAAGTTGTTGCAGTTAAAAAGCTCGTAGTTGAACCTTGGGCCTGGCTGCTCGGTCCGCCTAACCGCGTGCACTGATGCGGCCGGGCCTTTCCTTCTGGCTAACCTCATGCCCTTTACTGGGTGTGCTGGGGATCCAGGACTTTTACTTTGAAAAAATTAGAGTGTTCAAAGCAGGCCTATGCTCGAATACATTAGCATGGAATAATAGAATAGGACGGCGGTTCTATTTTGTTGGTTTCTAGAGCCACCGTAATGATTAATAGGGATAGTCGGGGGCATCAGTATTCAATTGTCAGAGGTGAAATTCTTGGATTTATTGAAGACTAACTACTGCGAAAGCATTTGCCAAGGATGTTTTCATTAA…
EUK1120872;k__Fungi;p__Ascomycota;c__Dothideomycetes;o__Gloniales;f__Gloniaceae;g__Cenococcum;s__geophilum	TCCAATAGCGTATATTAAAGTTGTTGCAGTTAAAAAGCTCGTAGTTGAACCTTGGGCCTGGCTGGCCGGTCCGCCTCACCGCGTGCACTGGTCCGGCCGGGCCTTTCCTTCTGGGGAGCCGCATGCCCTTCACTGGGTGTGTCGGGGAACCAGGACTTTTACTTTGAAAAAATTAGAGTGTTCAAAGCAGGCCTTTGCTCGGATACATTAGCATGGAATAATAGAATAGGACGTGCGGTCCTATTTTGTTGGTTTCCAGGACCGCCGTAATGATTAATAGGGATAGTCGGGGGCATCAGTATTCAATTGTCAGAGGTGAAATTCTTGGATTTATTGAAGACTAACTACTGCGAAAGCATTTGCCAAGGATGTTTTCATTAATCAGTGAACGAAAGTTAG…
EUK1101762;k__Fungi;p__Ascomycota;c__Lecanoromycetes;o__Lecideales;f__Lecideaceae;g__Lecidea;s__pullata	CAGCCGCGGTAATTCCAGCTCCAATAGCGTATATTAAAGTTGTTGCAGTTAAAAAGCTCGTAGTTGAAACTTGGGCCTGGCTGACCGGTCCGCCTCACCGCGTGCACTGGTTCGGCCGGGCCTTTCCTTCTGGGGAGCCGCATGGCCTTCATTGGTCGTGTTGGGGAACCAGGACTTTTACTTTGAAAGAATTAGAGTGTTCAAAGCAGGCCTATGCTCGAATACATTAGCATGGAATAATAGAATAGGACGTGTGGTTCTATTTTGTTGGTTTCTAGGACCGCCGTAATGATTAATAGGGATAGTCGGGGGCATCAGTATTCAATTGTCAGAGGTGAAATTCTTGGATTTATTGAAGACTAACTACTGCGAAAGCATTTGCCAAGGATGTTTTCATTA…
EUK1107219;k__Fungi;p__Ascomycota;c__Eurotiomycetes;o__Chaetothyriales;f__Herpotrichiellaceae;g__Exophiala;s__oligosperma	CAGCCGCGGTAATTCCAGCTCCAATAGCGTATATTAAAGTTGTTGCCGTTAAAAAGCTCGTAGTTGAACCTTGGCCCTGGCTGATCTGTCCTCCTAATCGAGCGCACGGATTCGGTCGGGGCTTTCCTTCTGGGGAGCCCCATGCCCTTCACTGGGTGTGGCGGGGAACCAGGACTTTTACCTTGAAAAAATTAGAGTGTTCAAAGCAGGCCTTTGCTCGAATACATTAGCATGGAATAATAGAATAGGACATCGGTTCTATTTTGTTGGTTTCTAGGACCGCTGTAATGATTAATAGGGACAGTCGGGGGCGTCAGTATTCAATTGTCAGAGGTGAAATTCTTGGATTTATTGAAGACTAACTACTGCGAAAGCATTCGCCAAGGATGTTTTCATTAA…
EUK1104577;k__Fungi;p__Basidiobolomycota;c__Basidiobolomycetes;o__Basidiobolales;f__Basidiobolaceae;g__Basidiobolus;s__magnus	CAGCCGCGGTAATTCCAGCTCCAATAGCGTATATTAAAGTTGTTGCAGTTAAAAAGCTCGTAGTTGAATTTTGGACCTCGGCCAGACGGTCTGCCTGTTTGGGTACGTACTGTCTTGGCTAGGTCTTTCCTTCTGGAGAGCCTAGGTGTCGTTTACTCGGCGTCTAGGGGATCCAGGACTTTTACTTTGAAAAAATTAGAGTGTTTAAAGCAGGCTTACGCTTGAATACATTAGCATGGAATAATAGAATAGGACTTTGGTTCTATTTTGTTGGTTTCTAGGACCAAGGTAATGATTAATAGGGATAGTTGGGGGCATTAGTATTTAATTGTCAGAGGTGAAATTCTTGGATTTATGAAAGACTAACTTCTGCGAAAGCATTTGCCAAGGATGTTTTCA…
EUK1104751;k__Fungi;p__Basidiomycota;c__Wallemiomycetes;o__Wallemiales;f__Wallemiaceae;g__Wallemia;s__mellicola	CAGCCGCGGTAATTCCAGCTCCAATAGCGTATATTAAAGTTGTTGCTATTAAAAAGCCCGTAGTTGAATTTGAGGAGTAAAGTTTAGGTCCATTGAAAGATGAGTACTTTAACTTTATTCCTTCCCTTGTAGTGAACTATATTGAAGAAATTTGGTATAGGGAACTATGAATTTTACCTTGAGAAAATTAGAGTGTTCAAAGCAGGCCTACGCCGGAATACATTAGCATGGAATAATAAAATAGGACGAGTGATTCTATTTTGTTGGTTTATAGAACCACCGTAATGATTAATAGGAACAGTTGGGGGCATTAGTATTCAGTTGCTAGAGGTGAAATTCTTGGATTTACTGAAGACTAACTACTGCGAAAGCATTTGCCAAGGATGTTTTCATTAATAA…
EUK1105017;k__Fungi;p__Basidiomycota;c__Agaricomycetes;o__Sistotremastrales;f__Sistotremastraceae;g__Sistotremastrum;s__suecicum	CAGCCGCGGTAATTCCAGCTCCAATAGCGTATATTAAAGTTGTTGCAGTTGAAAAGCTCGTAGTCGAACTTCAGACCTGGCCGGGCGGTCTGCCTCACGGTACGTACTGTCTGGCCGGGCCTTACCTCTTGGTGAGCCGGCATGTCCTTTATTGGGTGTGTCGGGGAACCAGGACTTTTACTTTGAGAAAATTAGAGTGTTCAAAGCAGGCTTATGCCCGAATACATTAGCATGGAATAATAGAATAGGACGTGCGGTTCTATTTTGTTGGTTTCTAGAGTCGCCGTAATGATTAATAGGGACAGTTGGGGGCATTAGTATTCAGTTGCTAGAGGTGAAATTCTTGGATTTACTGAAGACTAACTTCTGCGAAAGCATTTGCCAAGGATGTTTTCATTG…
EUK1105399;k__Fungi;p__Basidiomycota;c__Agaricomycetes;o__Hymenochaetales;f__Resiniciaceae;g__Resinicium;s__bicolor	CAGCCGCGGTAATTCCAGCTCCAATAGCGTATATTAAAGTTGTTGCAGTTAAAAAGCTCGTAGTTGAACTTCAGATCCGGCTGGGCGGTCTGCCTAACGGTATGTACTGTCCGGCTGGGTCTTACCTCTTGGTGAGCCGGCATGCCCTTTATTGGGTGTGTCGGGGAACCAGGACTTTTACCTTGAGAAAATTAGAGTGTTCAAAGCAGGCCTATGCCCGAATACATTAGCATGGAATAATAAAATAGGATGTGCGGTTCTATTTTGTTGGTTTCTAGAGTCGCCGTAATGATTAATAGGGATAGTTGGGGGCATTAGTATTCAGTTGCTAGAGGTGAAATTCTTGGATTTACTGAAGACTAACTATTGCGAAAGCATTTGCCAAGGATGTTTTCATTA…
EUK1105001;k__Fungi;p__Basidiomycota;c__Exobasidiomycetes;o__Exobasidiales;f__Exobasidiaceae;g__Exobasidium;s__ledi	CAGCCGCGGTAATTCCAGCTCCAATAGCGTATATTAAAGTTGTTGCAGTTAAAAAGCTCGTAGTTGAACTTCAGGCCTGGTTGTTCGGTCCGCCTCACGGCGTGTTTACTGTATCGACTGGGCCTTCCTTTCTTGGTGAGCTCTGCATGCCCTTTATTGGGTGTGTGGATGTCTGGCCAGGACTTTTACTTTGAAAAAATTAGAGTGTTCAAAGCAGGCCTATGCCCGAATATATTAGCATGGAATAATAGAATAGGACGTTGCGGTCCTATTTTGTTGGTTTCTAGGATCGCCGTAATGATTAATAGGGATAGTCGGGGGCATTAGTATTCACATGCTAGAGGTGAAATTCTTGGATTTTGTGAAGACTAACTTCTGCGAAAGCATTTGCCAAGGATG…
EUK1104965;k__Fungi;p__Basidiomycota;c__Microbotryomycetes;o__Sporidiobolales;f__Sporidiobolaceae;g__Rhodotorula;s__mucilaginosa	CAGCCGCGGTAATTCCAGCTCCAATAGCGTATATTAAAATTGTTGCCGTTAAAAAGCTCGTAGTCGAACTTCGGGCTCTGTCAGCCGGTCCGCCTTCTTGGTGTGTACTTGTTTGACGGAGCCTTACCTCCTGGTGAACGGCGATGTCCTTTACTGGGTGTCGTCGCAAACCAGGACTTTTACTTTGAAAAAATTAGAGTGTTCAAAGCAGGCCTTTGCCCGAATACATTAGCATGGAATAATAAAATAGGACGCGCGTTCCCATTTTGTTGGTTTCTGAGATCGCCGTAATGATTAATAGGGATAGTTGGGGGCATTTGTATTCCGTCGTCAGAGGTGAAATTCTTGGATTGCCGGAAGACAAACTACTGCGAAAGCATTTGCCAAGGATGTTTTCAT…
EUK1106016;k__Fungi;p__Basidiomycota;c__Microbotryomycetes;o__Sporidiobolales;f__Sporidiobolaceae;g__Rhodotorula;s__glutinis	CAGCCGCGGTAATTCCAGCTCCAATAGCGTATATTAAAGTTGTTGCCGTTAAAAAGCTCGTAGTCGAACTTCGGGTCCTGTCCGCCGGTCCGCCTTCTTGGTGTGTACTTGTTGGATGGGACCTTACCTCCTGGTGAACGGCGATGTCCTTTACTGGGTGTCGTCGCAAACCAGGACGTTTACTTTGAAAAAATTAGAGTGTTCAAAGCAGGCCTTTGCCCGAATACATTAGCATGGAATAATAGAATAGGACGCGCGTTCCCATTTTGTTGGTTTCTGAGATCGCCGTAATGATTAATAGGGATAGTTGGGGGCATTTGTATTCCGACGTCAGAGGTGAAATTCTTGGATTGCCGGAAGACAAACTACTGCGAAAGCATTTGCCAAGGATGTTTTCAT…
EUK1100630;k__Fungi;p__Basidiomycota;c__Microbotryomycetes;o__Sporidiobolales;f__Sporidiobolaceae;g__Rhodosporidiobolus;s__colostri	CAGCCGCGGTAATTCCAGCTCCAATAGCGTATATTAACATTGTTGTCGTTAAAAAGCTCGTAGTCGAACTTCGGGCCCTGCAGGTCGGTCCGCCTTCTTGGTGTGTACTTACTCTGTGGGGCCTTACCTCCTGGTGAACGGTGATGTCCTTTACTGGGTGTCATCGCAAACCAGGACGTTTACTTTGAAAAAATTAGAGTGTTCAAAGCAGGCCTTTGCCCGAATACATTAGCATGGAATAATAGAATAGGACGCGCGTTCCCATTTTGTTGGTTTCTGAGATCGCCGTAATGATTAATAGGGATAGTTGGGGGCATTTGTATTCCGACGTCAGAGGTGAAATTCTTGGATTGCCGGAAGACAAACTACTGCGAAAGCATTTGCCAAGGATGTTTTCAT…
EUK1104941;k__Fungi;p__Basidiomycota;c__Cystobasidiomycetes;o__Cystobasidiales;f__Cystobasidiaceae;g__Cystobasidium;s__laryngis	CAGCCGCGGTAATTCCAGCTCCAATAGCGTATATTAATGTTGTTGCCGTTAAAAAGCTCGTAGTCGAACTTCGGCCTCTGCCACCCGGTCCGCCTATTTGGGTGTGTACTGGAGTGGTGGAGGCTTACCTCGTGGTGAACGGCCATGTCCTTTATTGGGTGTGGTCGGGAACCATGACTTTTACTGTGAAAAAATTAGAGTGTTCAAAGCAGGCTTACGCCCGAATACATTAGCATGGAATAATAAAATAGGACGTGCGGTCCTATTTTGTTGGTTTCTAGGATCGCCGTAATGATTAATAGGGATAGTTGGGGGCATTCGTATTCAATTGTCAGAGGTGAAATTCTTGGATTTATTGAAGACGAACTACTGCGAAAGCATTTGCCAAGGATGTTTTCA…
EUK1105459;k__Fungi;p__Basidiomycota;c__Agaricomycetes;o__Corticiales;f__Vuilleminiaceae;g__Vuilleminia;s__comedens	CAGCCGCGGTAATTCCAGCTCCAATAGCGTATATTAAAGTTGTTGCAGTTAAAAAGCCCGTAGTTGAACTTCAGGCCTGGCCGGGCGGTCCGCCTCACGGTGTGTACTGTCTGGCCGGGTCTTACCTCTTGGTGAGCCGGCATGCCCTTTACTGGGTGTGTCGGGGAACCAGGACTTTTACCTTGAGAAAATTAGAGTGTTCAAAGCAGGCCTATGCCCGAATACATTAGCATGGAATAATAAAATAGGACGTGCGGTTCTATTTTGTTGGTTTCTAGAGTCGCCGTAATGATTAATAGGGATAGTTGGGGGCATTAGTATTCCGTTGCTAGAGGTGAAATTCTTGGATTTACGGAAGACTAACTACTGCGAAAGCATTTGCCAAGGATGTTTTCATTA…
EUK1104911;k__Fungi;p__Basidiomycota;c__Agaricomycetes;o__Russulales;f__Peniophoraceae;g__Peniophora;s__quercina	CAGCCGCGGTAATTCCAGCTCCAATAGCGTATATTAAAGTTGTTGCAGTTAAAAAGCTCGTAGTTGAACTTCAGGCCTGGCCGGGCGGTCCGCCTAACGGTGTGTACTGTCTGGCTGGGTCTTACCTCTTGGTGAACCTGCATGCCCTTCACTGGGTGTGTAGGGGAACCAGGACTTTTACCTTGAGAAAATTAGAGTGTTCAAAGCAGGCCTACGCCCGAATACATTAGCATGGAATAATAGAATAGGACGTGCGGTCCTATTTTGTTGGTTTCTAGGATCGCCGTAATGATAAATAGGGACAGTTGGGGGCATTTGTATTGCGTCGCTAGAGGTGAAATTCTTGGATTGACGCAAGACAAACTACTGCGAAAGCATTTGCCAAGGATGTTTTCATTA…
EUK1104583;k__Fungi;p__Basidiomycota;c__Cystobasidiomycetes;o__Cystobasidiales;f__Cystobasidiaceae;g__Cystobasidium;s__psychroaquaticum	CAGCCGCGGTAATTCCAGCTCCAATAGCGTATATTAATGTTGTTGCCGTTAAAAAGCTCGTAGTCGAACTTCGGCCTTTGCCGCCCGGTCCGCCTATTTGGGTGTGTACTGGAGCGGTGGAGGCTTACCTCGTGGTGAACTGCCATGTCCTTTACTGGGTGTGGTAGGGAACCATGACTTTTACTGTGAAAAAATTAGAGTGTTCAAAGCAGGCTTACGCCCGAATACATTAGCATGGAATAATAAAATAGGACGTGCGGTCCTATTTTGTTGGTTTCTAGGATCGCCGTAATGATTAATAGGGATAGTTGGGGGCATTCGTATTCAATTGTCAGAGGTGAAATTCTTGGATTTATTGAAGACGAACTACTGCGAAAGCATTTGCCAAGGATGTTTTCA…
EUK1105240;k__Fungi;p__Basidiomycota;c__Agaricomycetes;o__Russulales;f__Peniophoraceae;g__Peniophora;s__lycii	CAGCCGCGGTAATTCCAGCTCCAATAGCGTATATTAAAGTTGTTGCAGTTAAAAAGCTCGTAGTTGAACTTCAGGCCTGGCCGGGCGGTCCGCCTAACGGTGTGTACTGTCTGGCTGGGTCTTACCTCTTGGTGAACTTGCATGCCCTTCACTGGGTGTGTAAGGGAACCAGGACTTTTACCTTGAGAAAATTAGAGTGTTCAAAGCAGGCCTACGCCCGAATACATTAGCATGGAATAATAGAATAGGACGTGCGGTCCTATTTTGTTGGTTTCTAGGATCGCCGTAATGATAAATAGGGACAGTTGGGGGCATTTGTATTGCGTCGCTAGAGGTGAAATTCTTGGATTGACGCAAGACAAACTACTGCGAAAGCATTTGCCAAGGATGTTTTCATTA…
EUK1105448;k__Fungi;p__Basidiomycota;c__Agaricomycetes;o__Russulales;f__Peniophoraceae;g__Peniophora;s__nuda	CAGCCGCGGTAATTCCAGCTCCAATAGCGTATATTAAAGTTGTTGCAGTTAAAAAGCTCGTAGTTGAACTTCAGGCCTGGCCGGGCGGTCCGCCTCACGGTGTGTACTGTCTGGCTGGGTCTTACCTCTTGGTGAACCTGCATGTCCTTCACTGGGCGTGTAGGGGAACCAGGACTTTTACCTTGAGAAAATTAGAGTGTTCAAAGCAGGCCTACGCCCGAATACATTAGCATGGAATAATAGAATAGGACGTGCGGTCCTATTTTGTTGGTTTCTAGGATCGCCGTAATGATAAATAGGGACAGTTGGGGGCATTTGTATTGCGTCGCTAGAGGTGAAATTCTTGGATTGACGCAAGACAAACTACTGCGAAAGCATTTGCCAAGGATGTTTTCATTA…
EUK1104551;k__Fungi;p__Basidiomycota;c__Agaricomycetes;o__Russulales;f__Peniophoraceae;g__Peniophora;s__septentrionalis	CAGCCGCGGTAATTCCAGCTCCAATAGCGTATATTAAAGTTGTTGCAGTTAAAAAGCTCGTAGTTGAACTTCAGGCCTGGCCGGGCGGTCCGCCTCACGGTGTGTACTGTCTGGCCGGGTCTTACCTCTTGGTGAACCTGCATGCCCTTCACTGGGTGTGTAGGGGAACCAGGACTTTTACCTTGAGAAAATTAGAGTGTTCAAAGCAGGCCTACGCCCGAATACATTAGCATGGAATAATAGAATAGGACGTGCGGTCCTATTTTGTTGGTTTCTAGGATCGCCGTAATGATAAATAGGGACAGTTGGGGGCATTTGTATTGCGTCGCTAGAGGTGAAATTCTTGGATTGACGCAAGACAAACTACTGCGAAAGCATTTGCCAAGGATGTTTTCATTA…
EUK1106863;k__Fungi;p__Basidiomycota;c__Cystobasidiomycetes;o__Cystobasidiales;f__Cystobasidiaceae;g__Cystobasidium;s__benthicum	CAGCCGCGGTAATTCCAGCTCCAATAGCGTATATTAAAATTGTTGCCGTTAAAAAGCTCGTAGTCGAACTTCGGCCTCTGCCACCCGGTCCGCCTATTTGGGTGTGTACTGGAGTGGTGGAGGCTTACCTCGTGGTGAACGGCCATGCACTTAATTGGGTGTGGTCGGGAACCATGACTTTTACTGTGAAAAAATTAGAGTGTTCAAAGCAGGCTTACGCCCGAATACATTAGCATGGAATAATAAAATAGGACGTGTGGTTCTATTTTGTTGGTTTTAGAATCGCCGTAATGATTAATAGGGATAGTTGGGGGCATTCGTATTCAATTGTCAGAGGTGAAATTCTTGGATTTATTGAAGACGAACTACTGCGAAAGCATTTGCCAAGGATGTTTTCAT…
EUK1104556;k__Fungi;p__Basidiomycota;c__Microbotryomycetes;o__Microbotryomycetes_ord_incertae_sedis;f__Microbotryomycetes_fam_incertae_sedis;g__Curvibasidium;s__cygneicollum	CAGCCGCGGTAATTCCAGCTCCAATAGCGTATATTAAAGTTGTTGCCGTTAAAAAGCTCGTAGTCGAACTTCGGTCCCTGTTGGACGGTCCGCCTTCTTGGTGTGTACTTTCTCAACGGGGACTTACCTCCTCGTGAACTGCGATGTCCTTTATTGGGTGTCGTAGCGAACGAGGACGTTTACTTTGAAAAAATTAGAGTGTTCAAAGCAGGCCTACGCCCGAATACATTAGCATGGAATAATAGAATAGGACGCGCGTTCCCATTTTGTTGGTTTCTGAGATCGCCGTAATGATTAATAGGGATAGTTGGGGGCATTTGTATTCCGTCGTCAGAGGTGAAATTCTTGGATTGCCGGAAGACAAACTATTGCGAAAGCATTTGCCAAGGATGTTTTCAT…
EUK1101200;k__Fungi;p__Basidiomycota;c__Microbotryomycetes;o__Leucosporidiales;f__Leucosporidiaceae;g__Leucosporidium;s__scottii	CAGCCGCGGTAATTCCAGCTCCAATAGCGTATATTAAAGTTGTTGCCGTTAAAAAGCTCGTAGTCGAACTTCGGTCCCTGTTGGTCGGTCCGCCTTCTTGGTGTGTACTTACTCAACGGGGACTTACCTCCTGGTGAACTGCGATGTCCTTTACTGGGTGTCGTAGCGAACTAGGACGTTTACTTTGAAAAAATTAGAGTGTTCAAAGCAGGCCTACGCCCGAATACATTAGCATGGAATAATAGAATAGGACGCGCGTTCCCATTTTGTTGGTTTCTGAGATCGCCGTAATGATTAATAGGGATAGTTGGGGGCATTTGTATTCCGTCGTCAGAGGTGAAATTCTTGGATTGCCGGAAGACAAACTATTGCGAAAGCATTTGCCAAGGATGTTTTCAT…
EUK1104907;k__Fungi;p__Basidiomycota;c__Agaricomycetes;o__Auriculariales;f__Auriculariaceae;g__Exidia;s__pithya	CAGCCGCGGTAATTCCAGCTCCAATAGCGTATATTAAAGTTGTTGCAGTTAAAAAGCTCGTAGTTGAACTTCAGACCTGGCCGGGCGGTCCGCCTAACGGTGTGTACTGTCTGGCTGGGCCTTACCTCTTGGTGAGCCGGCATGCCCTTTACTGGGTGTGTCGGGGAACCAGGACTTTTACCTTGAGAAAATTAGAGTGTTCAAAGCAGGCCTATGCCTGAATACGTTAGCATGGAATAATAAAATAGGACGTGCGGTTCTATTTTGTTGGTTTCTAGAGTCGCCGTAATGATTAATAGGGATAGTTGGGGGCATTCGTATTCCGTTGCTAGAGGTGAAATTCTTGGATTTACGGAAGACGAACTTCTGCGAAAGCATTTGCCAAGGATGTTTTCATTA…
EUK1101179;k__Fungi;p__Basidiomycota;c__Tremellomycetes;o__Filobasidiales;f__Filobasidiaceae;g__Naganishia;s__diffluens	CAGCCGCGGTAATTCCAGCTCCAATAGCGTATATTAAAGTTGTTGCAGTTAAAAAGCTCGTAGTTGAACTTCAGGCCCGACGGGGTGGTCTGCCTCACGGTATGTACTATCCGGTTGGGCCTTACCTCCTGGTGAGCCCGTATGTCGTTTACTCGGTGTGCGGGGGAACCAGGAATTTTACTTTGAAAAAATTAGAGTGTTCAAAGCAGGCATATGCCCGAATACATTAGCATGGAATAATAGAATAGGACGTGCGGTTCTATTTTGTTGGTTTCTAGGATCGCCGTAATGATTAATAGGGACGGTTGGGGGCATTAGTATTCAGTTGCTAGAGGTGAAATTCTTAGATTTACTGAAGACTAACTACTGCGAAAGCATTTGCCAAGGACGTTTTCATTA…
EUK1107746;k__Fungi;p__Basidiomycota;c__Tremellomycetes;o__Filobasidiales;f__Filobasidiaceae;g__Naganishia;s__vaughanmartiniae	CAGCCGCGGTAATTCCAGCTCCAATAGCGTATATTAAAGTTGTTGCAGTTAAAAAGCTCGTAGTTGAACTTCAGGCCCGACGGGGTGGTCTGCCTCACGGTATGTACTATCCGGTTGGGCCTTACCTCCTGGTGAGCCCGTATGTCGTTTACTCGGTGTGCGGGGGAACCAGGAATTTTACTTTGAAAAAATTAGAGTGTTCAAAGCAGGCATATGCCCGAATACATTAGCATGGAATAATAGAATAGGACGTGCGGTTCTATTTTGTTGGTTTCTAGGATCGCCGTAATGATTAATAGGGACGGTTGGGGGCATTAGTATTCAGTTGCTAGAGGTGAAATTCTTAGATTTACTGAAGACTAACTACTGCGAAAGCATTTGCCAAGGACGTTTTCATTA…
EUK1100459;k__Fungi;p__Basidiomycota;c__Cystobasidiomycetes;o__Buckleyzymales;f__Buckleyzymaceae;g__Buckleyzyma;s__aurantiaca	CAGCCGCGGTAATTCCAGCTCCAATAGCGTATATTAAAGTTGTTGCCGTTAAAAAGCTCGTAGTCGAACTTCGGCCTTTGCCACCCGGTCCGCCCATTGGGTGTGTACTGGAGTGGTGGAGGCTTACCTCGTGGTGAACGGCGATGTCATTTACTTGGTGTCGTCGGGAACCATGACTTTTACTTTGAAAAAATTAGAGTGTTCAAAGCAGGCTAACGCCCGAATACATTAGCATGGAATAATAAAATAGGACGTGCGGTTCTATTTTGTTGGTTTCTAGGATCGCCGTAATGATTAATAGGGATAGTTGGGGGCATTCGTATTCAATTGCTAGAGGTGAAATTCTTGGATTTATTGAAGACGAACTACTACGAAAGCATTTGCCAAGGATGTTTTCAT…
EUK1106852;k__Fungi;p__Basidiomycota;c__Agaricomycetes;o__Trechisporales;f__Hydnodontaceae;g__Trechispora;s__byssinella	CAGCCGCGGTAATTCCAGCTCCAATAGCGTATATTAAAGTTGCTGCAGTTAAAAAGCCCGTAGTCGAACTTCAGACCTGGCCGGGCGGTCTGCCTCACGGTACGTACTGTCCGGCTGGGCCTTACCTCTTGGTGAGCCGGCATGCCCTTTACTGGGTGTGTCGGGGAACCAGGACTTTTACCTTGAGAAAATTAGAGTGTTCAAAGCAGGCCTATGCCCGAATACATTAGCATGGAATAATAGAATAGGACGTGCGGTTCTATTTTGTTGGTTTCTAGAGTCGCCGTAATGATTAATAGGGACAGTTGGGGGCATTGGTATTCAGGCGCTAGAGGTGAAATTCTTGGATTGCCTGAAGACTAACTACTGCGAAAGCATTTGCCAAGGATGTTTTCATTG…
EUK1104505;k__Fungi;p__Basidiomycota;c__Tremellomycetes;o__Cystofilobasidiales;f__Cystofilobasidiaceae;g__Cystofilobasidium;s__lari.marini	CAGCCGCGGTAATTCCAGCTCCAATAGCGTATATTAAAGTTGTTGCAGTTAAAAAGCTCGTAGTTGAACTTCAGGTCTGGTGGGCCGGTCCGCCTCACGGTGTGTACTGGTCGACTGGACCTTACCTCTTGGTGAGCCGTCATGCCGTTTATTCGGTGTGGCGGGGAACCAGGACTTTTACTTTGAAAAAATTAGAGTGTTCAAAGCAGGCCTATGCCCGAATACATTAGCATGGAATAATAGAATAGGACGTGCGGTTCTATTTTGTTGGTTTCTAGGATCGCCGTAATGATTAATAGGGATAGTTGGGGGCATTAGTATTCAGTCGCTAGAGGTGAAATTCTTGGATTGACTGAAGACTAACTACTGCGAAAGCATTTGCCAAGGATGTTTTCATTA…
EUK1105154;k__Fungi;p__Basidiomycota;c__Cystobasidiomycetes;o__Cystobasidiomycetes_ord_incertae_sedis;f__Symmetrosporaceae;g__Symmetrospora;s__symmetrica	CAGCCGCGGTAATTCCAGCTCCAATAGCGTATATTAAAGTTGTTGCCGTTAAAAAGCTCGTAGTCGAACTTCGGCCTTTGCCGCCCGGTCCGCCCTATGGGTGTGTGCTGGAGCGGTGGAGGCTTACCTCGTGGTGAACGGCCATGCTCTTTACTGGGTGTGGTCGGGAACCATGATTTTTACTTTGAAAAAATTAGAGTGTTCAAAGCAGGCTTACGCCCGAATACATTAGCATGGAATAATAAAATAGGACGTGCGGTTCTATTTTGTTGGTTTCTAGAATCGCCGTAATGATTAATAGGGATAGTTGGGGGCATTCGTATTCAATTGCTAGAGGTGAAATTCTTGGATTTATTGAAGACGAACTACTGCGAAAGCATTTGCCAAGGATGTTTTCAT…
EUK1105375;k__Fungi;p__Basidiomycota;c__Agaricomycetes;o__Cantharellales;f__Sistrotremataceae;g__Sistotrema;s__brinkmannii	CAGCCGCGGTAATTCCAGCTCCAATAGCGTATATTAAAGTTGTTGCAGTTAAAAAGCTCGTAGTTGAACTTCAGCCCTGGCCGGGCGGTCTGCCTCACGGTATGTACTGTTTGGCTGGGGCTTACCTTCTGGTGAGCTTGCATGCCGTTTATTCGGTGTGTGAGGGAACCAGGACTTTTACTTTGAGAAAATTAGAGTGTTCAAAGCAGGCAAATGCCCGAATACATTAGCATGGAATAATGGAATAGGACGTGCGGTTCTATTTTGTTGGTTTCTAGAGTCGCCGTAATGATTAATAGGGACAGTTGGGGGCATTAGTATTGAGTTGCTAGAGGTGAAATTCTTGGATTTACTCAAGACTAACTACTGCGAAAGCATTTGCCAAGGATGTTTTCATTA…
EUK1104682;k__Fungi;p__Basidiomycota;c__Microbotryomycetes;o__Camptobasidiales;f__Camptobasidiaceae;g__Glaciozyma;s__martinii	CAGCCGCGGTAATTCCAGCTCCAATAGCGTATATTAAAGTTGTTGCCGTTAAAAAGCTCGTAGTCGAACTTCGGTCCTTGTTGGTCGGTCCGCCTTCTTGGTGTGTACTTACTCAACGAGGACTTACCTCCTGGTGAGCTGCAATGTCCTTTACTGGGTGTTGTAGGGAACCAGGACGTTTACTTTGAAAAAATTAGAGTGTTCAAAGCAGGCCTACGCCCGAATACATTAGCATGGAATAATAGAATAGGACGCGCGTTCCCATTTTGTTGGTTTCTGAGATCGCCGTAATGATTAATAGGGATAGTTGGGGGCATTCGTATTCCGTCGTCAGAGGTGAAATTCTTGGATTGCCGGAAGACGAACTATTGCGAAAGCATTTGCCAAGGATGTTTTCAT…
EUK1106831;k__Fungi;p__Basidiomycota;c__Tremellomycetes;o__Cystofilobasidiales;f__Cystofilobasidiaceae;g__Cystofilobasidium;s__infirmominiatum	CAGCCGCGGTAATTCCAGCTCCAATAGCGTATATTAAAGTTGTTGCAGTTAAAAAGCTCGTAGTTGAACTTCAGGTCTGGTGGGCCGGTCCGCCTCACGGTGTGTACTGGTCGACTGGACCTTACCTCTTGGTGAGCCGTCATGCCGTTTATTCGGTGTGGCGGGGAACCAGGACTTTTACTTTGAAAAAATTAGAGTGTTCAAAGCAGGCCTATGCCCGAATACATTAGCATGGAATAATAGAATAGGACGTGCGGTTCTATTTTGTTGGTTTCTAGGATCGCCGTAATGATTAATAGGGATAGTTGGGGGCATTAGTATTCAGTCGCTAGAGGTGAAATTCTTGGATTGACTGAAGACTAACTACTGCGAAAGCATTTGCCAAGGATGTTTTCATTA…
EUK1104698;k__Fungi;p__Basidiomycota;c__Agaricomycetes;o__Trechisporales;f__Hydnodontaceae;g__Trechispora;s__hymenocystis	CAGCCGCGGTAATTCCAGCTCCAATAGCGTATATTAAAGTTGTTGCAGTTAAAAAGCCCGTAGTCGAACTTCAGACCTGGCCGGGCGGTCTGCCTCACGGTACGTACTGTCCGGCTGGGCCTTACCTCTTGGTGAGCCGGCATGCCCTTTACTGGGTGTGTCGGGGAACCAGGACTTTTACCTTGAGAAAATTAGAGTGTTCAAAGCAGGCCTATGCCCGAATACATTAGCATGGAATAATAGAATAGGACGTGCGGTTCTATTTTGTTGGTTTCTAGAGTCGCCGTAATGATTAATAGGGACAGTCGGGGGCATTGGTATTCAGGCGCTAGAGGTGAAATTCTTGGATTGCCTGAAGACTAACTACTGCGAAAGCATTTGCCAAGGATGTTTTCATTG…
EUK1104190;k__Fungi;p__Basidiomycota;c__Tremellomycetes;o__Cystofilobasidiales;f__Mrakiaceae;g__Tausonia;s__pullulans	CAGCCGCGGTAATTCCAGCTCCAATAGCGTATATTAAAGTTGTTGCAGTTAAAAAGCTCGTAGTTGAACTTCAGGTCTGGTTGGCTGGTCCGCCTCACGGTGTGTACTGGTCGGCCGGACCTTACCTCTTGGTGATGCGGCATGCCGTTTATTCGGTGTGTCGTGGAACCAGGATTTTTACTTTGAAAAAATTAGAGTGTTCAAAGCAGGCCTATGCCCGAATACATTAGCATGGAATAATAGAATAGGACGTGCGGTTCTATTTTGTTGGTTTCTAGGATCGCCGTAATGATTAATAGGGATAGTTGGGGGCATTAGTATTCAGTGGCTAGAGGTGAAATTCTTGGATTTACTGAAGACTAACTACTGCGAAAGCATTTGCCAAGGATGTTTTCATTA…
EUK1104718;k__Fungi;p__Basidiomycota;c__Agaricomycetes;o__Atheliales;f__Tylosporaceae;g__Amphinema;s__byssoides	CAGCCGCGGTAATTCCAGCTCCAATAGCGTATATTAAAGTTGTTGCAGTTAAAAAGCTCGTAGTTGAACTTCGGGCCTGGCTGGGTGGTCCGCCTAACGGCGTTGTACTGTCTGGCCGGGCCTTACCTCTTGGTGAGCCGGCGTGCCCTTCACTGGGTGCGTCGGGGAACCAGGACTTTTACCTTGAGAAAATTAGAGTGTTCAAAGCAGGCCTATGCCCGAATACATTAGCATGGAATAATGAAATAGGACGCGCGGTTCTATTTTGTTGGTTTCTAGAGTCGCCGTAATGATTAATAGGGACAGTTGGGGGCATTAGTATTCGGTTGCTAGAGGTGAAATTCTTGGATTTACCGAAGACTAACTATTGCGAAAGCATTTGCCAAGGATGTTTTCATT…
EUK1102478;k__Fungi;p__Basidiomycota;c__Tremellomycetes;o__Cystofilobasidiales;f__Cystofilobasidiaceae;g__Cystofilobasidium;s__macerans	CAGCCGCGGTAATTCCAGCTCCAATAGCGTATATTAAAGTTGTTGCAGTTAAAAAGCTCGTAGTTGAACTTCAGGTCTGGTGGGCCGGTCCGCCTCACGGTGTGTACTGGTCGACTGGACCTTACCTCTTGGTGAGCCGTCATGCCGTTTATTCGGTGTGGCGGGGAACCAGGACTTTTACTTTGAAAAAATTAGAGTGTTCAAAGCAGGCCTATGCCCGAATACATTAGCATGGAATAATAGAATAGGACGTGCGGTTCTATTTTGTTGGTTTCTAGGATCGCCGTAATGATTAATAGGGATAGTTGGGGGCATTAGTATTCAGTCGCTAGAGGTGAAATTCTTGGATTGACTGAAGACTAACTACTGCGAAAGCATTTGCCAAGGATGTTTTCATTA…
EUK1104097;k__Fungi;p__Basidiomycota;c__Exobasidiomycetes;o__Exobasidiales;f__Brachybasidiaceae;g__Meira(Fungi);s__nashicola	CAGCCGCGGTAATTCCAGCTCCAATAGCGTATATTAAAGTTGTTGCAGTTAAAAAGCTCGTAGTTGAATTTCAGGCCCTGGTCGTTCGGTCCGCCTCACGGCGTGCACTGTTTCGATTGGGCCTTCCTTTCTTGGTGAGCCTTGTATGCCGTTTATTCAGTGTACAAGTGTCTGGCCAGGACTTTTACTTTGAAAAAATTAGAGTGTTCAAAGCAGGCCTATGCCCGAATATATTAGCATGGAATAATAGAATAGGACGTTGCGGTCCTATTTTGTTGGTTTCTAGGATCCGCCGTAATGATTAATAGGGATAGTCGGGGGCATTCGTATTCACATGCTAGAGGTGAAATTCTTGGATTTTGTGAAGACGAACTACTGCGAAAGCATTTGCCAAGGATG…
EUK1102406;k__Fungi;p__Basidiomycota;c__Agaricomycetes;o__Cantharellales;f__Cantharellales_fam_incertae_sedis;g__Burgoa;s__anomala	CAGCCGCGGTAATTCCAGCTCCAATAGCGTATATTAAAGTTGTTGCAGTTAAAAAGCTCGTAGTTGAACTTCAGTCTTGGTTAGGCGGTCTGCCTCACGGTATGTACTGTCTGACTGGGACTTACCTCTTGGTGAGCCTGTATGCCCTTTACTGGGCGTGCAGGGGAACCAGGACTTTTACTTTGAGAAAATTAGAGTGTTCAAAGCAGGCAATTGCCCGAATACATTAGCATGGAATAATAGAATAGGACGTGCGGTTCTATTTTGTTGGTTTCTAGAGTCGCCGTAATGATTAATAGGGATAGTTGGGGGCATTAGTATTGAGTCGCTAGAGGTGAAATTCTTGGATTGACTCAAGACTAACTACTGCGAAAGCATTTGCCAAGGATGTTTTCATTA…
EUK1100896;k__Fungi;p__Basidiomycota;c__Cystobasidiomycetes;o__Cystobasidiomycetes_ord_incertae_sedis;f__Symmetrosporaceae;g__Symmetrospora;s__coprosmae	CAGCCGCGGTAATTCCAGCTCCAATAGCGTATATTAAAGTTGTTGCCGTTAAAAAGCTCGTAGTCGAACTTCGGCCTTTGCCGCCCGGTCCGCCTATTTGGGCGTGTACTGGAGCGGTGGAGGCTTACCTCGTGGTGAACGCCATGCTCTTTACTGGGTGTGGTCGAGAACCATGACTTTTACTTTGAAAAAATTAGAGTGTTCAAAGCAGGCTTACGCCCGAATACATTAGCATGGAATAATAAAATAGGACGTGCGGTTCTATTTTGTTGGTTTCTAGGATCGCCGTAATGATTAATAGGGATAGTTGGGGGCATTCGTATTCAATTGCTAGAGGTGAAATTCTTGGATTTATTGAAGACGAACTACTGCGAAAGCATTTGCCAAGGATGTTTTCAT…
EUK1101069;k__Fungi;p__Basidiomycota;c__Agaricomycetes;o__Trechisporales;f__Hydnodontaceae;g__Trechispora;s__stellulata	CAGCCGCGGTAATTCCAGCTCCAATAGCGTATATTAAAGTTGCTGCAGTTAAAAAGCCCGTAGTCGAACTTCGGGCGCGCGCGGGCGGTCCACCTCACGGTGCGTACTGTCCGCGCGCGCCCTACCTCTTGGTGAGCCGGCATGCCCTTTACTGGGTGTGTCGGGGAACCAGGACGTTTACCTTGAGAAAATTAGAGTGTTCAAAGCAGGCTTACGCCCGAATACATTAGCATGGAATAATAGAATAGGACGTGCGGTTCTATTTTGTTGGTTTCTAGAGTCGCCGTAATGATTAATAGGAACAGTTGGGGGCATTGGTATTCCGGCGCTAGAGGTGAAATTCTTGGATTGCCGGAAGACTAACTACTGCGAAAGCATTTGCCAAGGATGTTTTCATTG…
EUK1104273;k__Fungi;p__Basidiomycota;c__Tremellomycetes;o__Filobasidiales;f__Filobasidiaceae;g__Naganishia;s__globosa	CAGCCGCGGTAATTCCAGCTCCAATAGCGTATATTAAAGTTGTTGCAGTTAAAAAGCTCGTAGTTGAACTTCAGGCCCGACGGGGTGGTCTGCCTCACGGTATGTACTATCCGGTTGGGCCTTACCTCCTGGTGAGCCCGTATGTCGTTTACTCGGTGTGCGGGGGAACCAGGAATTTTACTTTGAAAAAATTAGAGTGTTCAAAGCAGGCATATGCCCGAATACATTAGCATGGAATAATAGAATAGGACGTGCGGTTCTATTTTGTTGGTTTCTAGGATCGCCGTAATGATTAATAGGGACGGTTGGGGGCATTAGTATTCAGTTGCTAGAGGTGAAATTCTTAGATTTACTGAAGACTAACTACTGCGAAAGCATTTGCCAAGGACGTTTTCATTA…
EUK1104605;k__Fungi;p__Basidiomycota;c__Tremellomycetes;o__Cystofilobasidiales;f__Mrakiaceae;g__Itersonilia;s__perplexans	CAGCCGCGGTAATTCCAGCTCCAATAGCGTATATTAAAGTTGTTGCAGTTAAAAAGCTCGTAGTTGAACTTCAGATCTGGTTGCTTGGTCCGCCTCACGGTGTGTACTGAATGACCGGATCTTACCTCTTGGTGAGCCAGCATGTCGTTTACTCGGCGTGTTGGGGAACCAGGATTTTTACTTTGAAAAAATTAGAGTGTTCAAAGCAGGCCTATGCCCGAATACATTAGCATGGAATAATAGAATAGGACGTGCGGTTCTATTTTGTTGGTTTCTAGGATCGCCGTAATGATTAATAGGGATAGTTGGGGGCATTAGTATTCAGTTGCTAGAGGTGAAATTCTTGGATTTACTGAAGACTAACTACTGCGAAAGCATTTGCCAAGGATGTTTTCATTA…
EUK1104034;k__Fungi;p__Basidiomycota;c__Agaricomycetes;o__Polyporales;f__Meruliaceae;g__Phlebia;s__margaritae	CAGCCGCGGTAATTCCAGCTCCAATAGCGTATATTAAAGTTGTTGCAGTTAAAAAGCTCGTAGTTGAACTTCAGACCTGGCCGGGCGGTCTGCCTAACGGTATGTACTGTCTGGCTGGGTCTTACCTCTTGGTGAGCCGGTATGCCCTTCACTGGGTGTGCCGGGGAACCAGGACTTTTACCTTGAGAAAATTAGAGTGTTCAAAGCAGGCCTATGCCCGAATACATTAGCATGGAATAATAAAATAGGACGTGCGGTTCTATTTTGTTGGTTTCTAGAGTCGCCGTAATGATTAATAGGGATAGTTGGGGGCATTAGTATTCAGTTGCTAGAGGTGAAATTCTTGGATTTACTGAAGACTAACTACTGCGAAAGCATTTGCCAAGGATGTTTTCATTA…
EUK1104570;k__Fungi;p__Basidiomycota;c__Agaricomycetes;o__Phallales;f__Phallaceae;g__Phallus;s__impudicus	CAGCCGCGGTAATTCCAGCTCCAATAGCGTATATTAAAGTTGTTGCCGTTAAAAAGCTCGTAGTTGAATTTCCGCGGACTCGCGGGGTCCGCCTCGCGGTGAGTACTTCGCGGGTCCGCGTTCCCTGGCGGTGAGCCCTGATGTCGTTTGCTCGGCGTCAGAGACGAACCGCCTCTGTTACCTTGAGAAAATTAGAGTGTTCAAAGCAGGCGTGATGCCCGAATACGTTAGCATGGAATAACGAAATAGGACGCGCGGTTCTATTTTGTTGGTTTCTAGAGTCGCCGTAATGATTAATAGGGATAGTTGGGGGCATTAGTATTCAGTTGCTAGAGGTGAAATTCTTGGATTTACTGAAGACTAACTACTGCGAAAGCATTTGCCAAGGATGTTTTCATT…
EUK1100897;k__Fungi;p__Basidiomycota;c__Tremellomycetes;o__Cystofilobasidiales;f__Mrakiaceae;g__Mrakia;s__frigida	CAGCCGCGGTAATTCCAGCTCCAATAGCGTATATTAAAGTTGTTGCAGTTAAAAAGCTCGTAGTTGAACTTCAGGCTTGGTTGGTTGGTCCGCCTCACGGTGTGTACTGATCGACCGAGCCTTACCTCTTGGTGAGCCAGCATGCCGTTTATTCGGTGTGTTGGGGAACCAGGATTTTTACTTTGAAAAATTAGAGTGTTCAAAGCAGGCCTATGCCCGAATACATTAGCATGGAATAATAGAATAGGACGTGCGGTTCTATTTTGTTGGTTTCTAGGATCGCCGTAATGATTAATAGGGATAGTTGGGGGCATTAGTATTCAGTTGCTAGAGGTGAAATTCTTGGATTTACTGAAGACTAACTACTGCGAAAGCATTTGCCAAGGATGTTTTCATTAA…
EUK1101818;k__Fungi;p__Basidiomycota;c__Tremellomycetes;o__Filobasidiales;f__Piskurozymaceae;g__Solicoccozyma;s__aeria	CAGCCGCGGTAATTCCAGCTCCAATAGCGTATATTAAAGTTGTTGCAGTTAAAAAGCTCGTAGTTGAACTTCAGGCCCGGCGGGGTGGTCTGCCTCACGGTATGTACTACCCTGCTGGGCCTTACCTCTTGGTGAGCCCGTATGCCGTTTACTCGGTGTGCGGAGGAACCAGGAATTTTACTTTGAAAAAATTAGAGTGTTCAAAGCAGGCATATGCCCGAATACATTAGCATGGAATAATAGAATAGGACGTGTGGTTCTATTTTGTTGGTTTCTAGGATCGCCGTAATGATTAATAGGGACGGTTGGGGGCATTAGTATTCAGTTGCTAGAGGTGAAATTCTTAGATTTACTGAAGACTAACATCTGCGAAAGCATTTGCCAAGGACGTTTTCATTA…
EUK1104093;k__Fungi;p__Basidiomycota;c__Tremellomycetes;o__Cystofilobasidiales;f__Mrakiaceae;g__Mrakia;s__hoshinonis	CAGCCGCGGTAATTCCAGCTCCAATAGCGTATATTAAAGTTGTTGCAGTTAAAAAGCTCGTAGTTGAACTTCAGGCTTGGTTGATTGGTCCGCCTCACGGTGTGTACTGTTCGACCGAGCCTTACCTCTTGGTGAGCCAGCATGCCGTTTATTCGGTGTGTTGGGGAACCAGGATTTTTACTTTGAAAAAATTAGAGTGTTCAAAGCAGGCCTATGCCCGAATACATTAGCATGGAATAATAGAATAGGACGTGCGGTTCTATTTTGTTGGTTTCTAGGATCGCCGTAATGATTAATAGGGATAGTTGGGGGCATTAGTATTCAGTTGCTAGAGGTGAAATTCTTGGATTTACTGAAGACTAACTACTGCGAAAGCATTTGCCAAGGATGTTTTCATTA…
EUK1106389;k__Fungi;p__Basidiomycota;c__Agaricomycetes;o__Cantharellales;f__Botryobasidiaceae;g__Botryobasidium;s__subcoronatum	CAGCCGCGGTAATTCCAGCTCCAATAGCGTATATTAAAGTTGTTGCAGTTAAAAAGCTCGTAGTTGAACTTCAGACCTGGCCGGGCGGTCCACCTAACGGTGCGTACTGTCTGGCCGGGCCTTACCTCTTGGTGAGCCCGCATGCCCTTCACTGGGTGTGTGGGGGAACCAGGACATTTACCTTGAGAAAATTAGAGTGTTCAAAGCAGGCAATCGCCCGAATACATTAGCATGGAATAATAGAATAGGACGTGCGGTTCTATTTTGTTGGTTTCTAGAGTCGCCGTAATGATTAATAGGGACAGTTGGGGACATTAGTATTCAGTCGCTAGAGGTGAAATTCTTGGATTGACTGAAGACTAACTTCTGCGAAAGCATTTGTCAAGGATGTTTTCATTA…
EUK1103905;k__Fungi;p__Basidiomycota;c__Tremellomycetes;o__Filobasidiales;f__Filobasidiaceae;g__Filobasidium;s__floriforme	CAGCCGCGGTAATTCCAGCTCCAATAGCGTATATTAAAGTTGTTGCAGTTAAAAAGCTCGTAGTTGAACTTCAGGCTTGGCGGGGTGGTCTGCCTAACGGTATGTACTATCCGGCTGAGCCTTACCTCCTGGTGAGCCTGCATGTCGTTTATTCGGTGTGTAGGGGAACCAGGAATTTTACTTTGAAAAAATTAGAGTGTTCAAAGCAGGCATATGCCCGAATACATTAGCATGGAATAATAGAATAGGACGTGCGGTTCTATTTTGTTGGTTTCTAGGATCGCCGTAATGATTAATAGGGACGGTTGGGGGCATTAGTATTCAGTTGCTAGAGGTGAAATTCTTAGATTTACTGAAGACTAACTACTGCGAAAGCATTTGCCAAGGACGTTTTCATTA…
EUK1106784;k__Fungi;p__Basidiomycota;c__Agaricomycetes;o__Russulales;f__Stereaceae;g__Stereum;s__sanguinolentum	CAGCCGCGGTAATTCCAGCTCCAATAGCGTATATTAAAGTTGTTGCAGTTAAAAAGCTCGTAGTTGAACTTCAGACCTGGCCGGGCGGTCCGCCTAACGGTGAGTACTGTCTGGCTGGGCCTTACCTCTTGGTGAGCCGGCATGCCCTTTACTGGGTGTGTCGGGGAACCAGGACTTTTACCTTGAGAAAATTAGAGTGTTCAAAGCAGGCCTATGCCCGAATACATTAGCATGGAATAATAAAATAGGACGTGCGGTTCTATTTTGTTGGTTTCTAGAGTCGCCGTAATGATTAATAGGGATAGTTGGGGGCATTAGTATTGCGTTGCTAGAGGTGAAATTCTTGGATTGACGCAAGACTAACTACTGCGAAAGCATTTGCCAAGGATGTTTTCATTA…
EUK1106783;k__Fungi;p__Basidiomycota;c__Agaricomycetes;o__Polyporales;f__Cerrenaceae;g__Cerrena;s__unicolor	CAGCCGCGGTAATTCCAGCTCCAATAGCGTATATTAAAGTTGTTGCAGTTAAAAAGCTCGTAGTTGAACTTCAGACCTGGCTGGGCGGTCTGCCTAACGGTATGTACTGTCCGGCTGGGTCTTACCTCTTGGTGAGCCGGCATGCCCTTCACTGGGTGTGCCGGGGAACCAGGACTTTTACCTTGAGAAAATTAGAGTGTTCAAAGCAGGTTTGTGCCTGAATACATTAGCATGGAATAATAAAATAGGACGTGCGGTTCTATTTTGTTGGTTTCTAGAGTCGCCGTAATGATTAATAGGGATAGTTGGGGGCATTAGTATTCAGTTGCTAGAGGTGAAATTCTTGGATTTACTGAAGACTAACTATTGCGAAAGCATTTGCCAAGGATGTTTTCATTA…
EUK1105671;k__Fungi;p__Basidiomycota;c__Agaricomycetes;o__Hymenochaetales;f__Schizoporaceae;g__Xylodon;s__asperus	CAGCCGCGGTAATTCCAGCTCCAATAGCGTATATTAAAGTTGTTGCAGTTAAAAAGCTCGTAGTTGAACTTCAGACTTGGCCGGTGGTCTGCCTAACGGTATGTACTGCTTGGCTGAGTCTTACCTCTTGGTGAGCCGGCATGTCCTTCATTGGATGTGTCGGGGAACCAGGATCTTTACCTTGAGAAAATCAGAGTGTTCAAAGCAGGCCTATGCCCGAATGCATTAGCAGGGAATAATAAAATAGGACGTGTGTCTCTATTTTGTTGGTTTCTAGTGACGCCGTAATGATTAATAGGGACAGTTGGGGGCATTAGTATTTGGTTGCTAGAGGTGAAATTCTTAGATTTACCGAAGACTAACTACTGCGAAAGCATTTGCCAAGGATGTTTTCATTAA…
EUK1104441;k__Fungi;p__Basidiomycota;c__Agaricomycetes;o__Polyporales;f__Meruliaceae;g__Physisporinus;s__vitreus	CAGCCGCGGTAATTCCAGCTCCAATAGCGTATATTAAAGTTGTTGCAGTTAAAAAGCTCGTAGTTGAACTTCAGGCCTGGCTGGGCGGTCTGCCTCACGGTATGTACTGTCTGGCTGGGTCTTACCTCTTGGTGAGCCGGCATGTCCTTAATTGGGTGTGCCGGGGAACCAGGACTTTTACCTTGAGAAAATTAGAGTGTTCAAAGCAGGCCTATGCCCGAATACATTAGCATGGAATAATAAAATAGGACGTGCGGTTCTATTTTGTTGGTTTCTAGAGTCGCCGTAATGATTAATAGGGATAGTTGGGGGCATTAGTATTCAGTTGCTAGAGGTGAAATTCTTGGATTTACTGAAGACTAACTATTGCGAAAGCATTTGCCAAGGATGTTTTCATTA…
EUK1104458;k__Fungi;p__Basidiomycota;c__Agaricomycetes;o__Hymenochaetales;f__Schizoporaceae;g__Xylodon;s__rimosissimus	CAGCCGCGGTAATTCCAGCTCCAATAGCGTATATTAAAGTTGTTGCAGTTAAAAAGCTCGTAGTTGAACTTCAGACTTGGCCGGTGGTCTGCCTAACGGTATGTACTGCTTGGCTGAGTCTTACCTCTTGGTGAGCCTTCATGTCCTTTACTGGGTGTGTCGGGGAACCAGGATCTTTACCTTGAGAAAATCAGAGTGTTCAAAGCAGGCCTATGCCCGAATGCATTAGCAGGGAATAATAAAATAGGACGTGTGTCTCTATTTTGTTGGTTTCTAGTGACGCCGTAATGATTAATAGGGACAGTTGGGGGCATTAGTATTCGGTTGCTAGAGGTGAAATTCTTGGATTTACCGAAGACTAACTACTGCGAAAGCATTTGCCAAGGATGTTTTCATTAA…
EUK1104973;k__Fungi;p__Basidiomycota;c__Agaricomycetes;o__Polyporales;f__Polyporaceae;g__Ganoderma;s__gibbosum	CAGCCGCGGTAATTCCAGCTCCAATAGCGTATATTAAAGTTGTTGCAGTTAAAAAGCTCGTAGTTGAACTTCAGACCTGGCCGGGCGGTCTGCCTAACGGTATGTACTGTCTGGCTGGGTCTTACCTCTTGGTGAGCCGGCATGCCCTTTACTGGGTGTGTCGGGGAACCAGGACTTTTACCTTGAGAAAATTAGAGTGTTCAAAGCAGGCCTATGCCTGAATACATTAGCATGGAATAATAAAATAGGACGTGCGGTTCTATTTTGTTGGTTTCTAGAGTCGCCGTAATGATTAATAGGGATAGTTGGGGGCATTAGTATTCAGTTGCTAGAGGTGAAATTCTTGGATTTACTGAAGACTAACTACTGCGAAAGCATTTGCCAAGGATGTTTTCATTA…
EUK1106778;k__Fungi;p__Basidiomycota;c__Agaricomycetes;o__Thelephorales;f__Bankeraceae;g__Hydnellum;s__gracilipes	CAGCCGCGGTAATTCCAGCTCCAATAGCGTATATTAAAGTTGTTGCAGTTAAAAAGCTCGTAGTTGAACTTCGGGCCTGGCCGGACGGTCTGCCTAACGGTATGTACTGTCCTTGGCCGGGTCTTACCTCTTGGTGAGCCATCATGCTCTTCACTGGGTGTGGTGGGGAACCAGGACATTTACCTTGAGAAAATTAGAGTGTTCAAAGCAGGCCTACGCCCGAATACATTAGCATGGAATAATAAAATAGGACGTGCGGTTCTATTTTGTTGGTTTCTAGAGTCGCCGTAATGATTAATAGGGATAGNTGGGGGCATTAGTATTCAGTTGCTAGAGGTGAAATTCTTGGATTTACTGAAGACTAACTACTGCGAAAGCATTTGCCAAGGATGTTTTCAT…
EUK1105662;k__Fungi;p__Basidiomycota;c__Agaricomycetes;o__Hymenochaetales;f__Schizoporaceae;g__Xylodon;s__brevisetus	CAGCCGCGGTAATTCCAGCTCCAATAGCGTATATTAAAGTTGTTGCAGTTAAAAAGCTCGTAGTTGAACTTCAGACCTGGCCGGCGGTCTGCCTAACGGTGTGTACTGTTTGGCTGGGTCTTACCTCTTGGTGAGCCGGTATGTCCTTCACTGGATGTGCTGGGGAACCAGGACTTTTACCTTGAGAAAATCAGAGTGTTCAAAGCAGGCCTATGCCCGAATGCATTAGCAGGGAATAATAAAATAGGACGTGTGTCTCTATTTTGTTGGTTTCTAGTGACGCCGTAATGATTAATAGGGACAGTTGGGGGCATTAGTATTTGGTTGCTAGAGGTGAAATTCTTAGATTTACCGAAGACTAACTACTGCGAAAGCATTTGCCAAGGATGTTTTCATTAA…
EUK1105000;k__Fungi;p__Basidiomycota;c__Agaricomycetes;o__Russulales;f__Peniophoraceae;g__Baltazaria;s__neogalactina	CAGCCGCGGTAATTCCAGCTCCAATAGCGTATATTAAAGTTGTTGCAGTTAAAAAGCTCGTAGTTGAACTTCAGGCCTGGCCGGGCGGTCCGCCTAACGGCGTGTACTGTCTGGCCGGGTCTTACCTCTTGGTGAACCGGCATGCCCTTTACTGGGTGCGTCGGGGAACCAGGACCTTTACCTTGAGAAAATTAGAGTGTTCAAAGCAGGCCTACGCCCGAATACATTAGCATGGAATAATAGAATAGGACGCGCGGTCCTATTTTGTTGGTTTCTAGGAATCGCCGTAATGATAAATAGGGACAGTTGGGGGCATTCGTATTGCGTCGCTAGAGGTGAAATTCTTGGATTGACGCAAGACGAACTACTGCGAAAGCATTTGCCAAGGATGTTTTCATT…
EUK1107646;k__Fungi;p__Basidiomycota;c__Agaricomycetes;o__Polyporales;f__Incrustoporiaceae;g__Skeletocutis;s__nivea	CAGCCGCGGTAATTCCAGCTCCAATAGCGTATATTAAAGTTGTTGCAGTTAAAAAGCTCGTAGTTGAACTTCAGACCTGGCCGGGTGGTCTGCCTAACGGTATGTACTGTCTGGCTGGGTCTTACCTCTTGGTGAGCCGGCATGCCCTTTACTGGGTGTGTCGGGGAACCAGGATCTTTACCTTGAGAAAATTAGAGTGTTCAAAGCAGGCCTATGCCCGAATACATTAGCATGGAATAATAAAATAGGACGTGCGGTTCTATTTTGTTGGTTTCTAGAGTCGCCGTAATGATTAATAGGGATAGTTGGGGGCATTAGTATTCAGTTGCTAGAGGTGAAATTCTTGGATTTACTGAAGACTAACTACTGCGAAAGCATTTGCCAAGGATGTTTTCATTA…
EUK1102214;k__Fungi;p__Basidiomycota;c__Agaricomycetes;o__Cantharellales;f__Cantharellales_fam_incertae_sedis;g__Minimedusa;s__polyspora	CAGCCGCGGTAATTCCAGCTCCAATAGCGTATATTAAAGTTGTTGCAGTTAAAAAGCTCGTAGTTGAACTTCAGCCCTGGCTGGGCGGTCTGCCTCACGGTATGTACTGTCTGGCTGGGGCTTACCTCTTGGTGAGCTTGCATGTCGTTTACTCGGCGTGTAAGGGAACCAGGACTTTTACCTTGAGAAAATTAGAGTGTTCAAAGCAGGCATTTGCCCGAATACATTAGCATGGAATAATAGAATAGGACGTGCGGTTCTATTTTGTTGGTTTCTAGAGTCGCCGTAATGATTAATAGGGACAGTTGGGGGCATTAGTATTGAGTTGCTAGAGGTGAAATTCTTGGATTTACTCAAGACTAACTTATGCGAAAGCATTTGCCAAGGATGTTTTCATTA…
EUK1104681;k__Fungi;p__Basidiomycota;c__Agaricomycetes;o__Polyporales;f__Fomitopsidaceae;g__Fomitopsis;s__pinicola	CAGCCGCGGTAATTCCAGCTCCAATAGCGTATATTAAAGTTGTTGCAGTTAAAAAGCTCGTAGTTGAACTTCAGGCCTGGCCGGGCGGTCTGCCTAACGGTATGTACTGTCTGGCTGGGTCTTACCTCTTGGTGAGCCGGCATGCCCTTCACTGGGTGTGTCGGGGAACCAGGACTTTTACCTTGAGAAAATTAGAGTGTTCAAAGCAGGCCTGTGCCCGAATACATTAGCATGGAATAATAAAATAGGACGTGCGGTTCTATTTTGTTGGTTTCTAGAGTCGCCGTAATGATTAATAGGGATAGTTGGGGGCATTAGTATTCAGTTGCTAGAGGTGAAATTCTTGGATTTACTGAAGACTAACTATTGCGAAAGCATTTGCCAAGGATGTTTTCATTA…
EUK1106760;k__Fungi;p__Basidiomycota;c__Agaricomycetes;o__Amylocorticiales;f__Amylocorticiaceae;g__Plicaturopsis;s__crispa	CAGCCGCGGTAATTCCAGCTCCAATAGCGTATATTAAAGTTGTTGCAGTTAAAAAGCTCGTAGTTGAACTTCAGACCTGGCCGGGTGGTCCGCTTAACGGCGTGTTTACTGTCCGGCCGGGCCTTACCTCTTGGTGAACCGGCCCGTGTCCTTCATTGGGCGCGGGTCGGGGAACCAGGACTTTTACCTTGAGAAAATTAGAGTGTTCAAAGCAGGCCTATGCCCGAATACATTAGCATGGAATAATAGAATAGGACGCGCGGTTCTATTTTGTTGGTTTCTAGAGTCGCCGTAATGATTAATAGGGACAGTTGGGGGCATTGGTATTCAGTCGCTAGAGGTGAAATTCTTGGATTGACTGAAGACCGACTATTGCGAAAGCATTTGCCAAGGATGTTT…
EUK1104230;k__Fungi;p__Basidiomycota;c__Agaricomycetes;o__Hymenochaetales;f__Hyphodontiaceae;g__Hyphodontia;s__pallidula	CAGCCGCGGTAATTCCAGCTCCAATAGCGTATATTAAAGTTGTTGCAGTTAAAAAGCTCGTAGTTGAACTTCAGGCCTGGCCGGGCGGTCCGTCTTACGGCGTGTTACTGTCTGGCCGGGTCTTACCTCTTGGTGAGCCTGCATGCCCTTCATTGGACGTGTAGGAGAACCAGGACCTTTACCTTGAGAAAATTAGAGTGTTCAAAGCAGGCATACGCCCGAATACATTAGCATGGAATAATAAAATAGGACGTGCGGTTCTATTTTGTTGGTTTCTAGAGTCGCCGTAATGATTAATAGGGATAGTTGGGGGCATTAGTATTCAGTTGCTAGAGGTGAAATTCTTGGATTTACTGAAGACTAACTACTGCGAAAGCATTTGCCAAGGATGTTTTCATT…
EUK1104317;k__Fungi;p__Basidiomycota;c__Agaricomycetes;o__Thelephorales;f__Thelephoraceae;g__Thelephora;s__terrestris	CAGCCGCGGTAATTCCAGCTCCAATAGCGTATATTAAAGTTGTTGCAGTTAAAAAGCTCGTAGTTGAACTTCAGACCTGGCCGGATGGTCTGCCTAACGGTATGTACTGTCTGGCTGGGCCTTACCTCTTGGTGAGCCGGCATGCCCTTCACTGGGTGTGTCGGGGAACCAGGACTTTTACCTTGAGAAAATTAGAGTGTTCAAAGCAGGCTTATGCTCGAATACATTAGCATGGAATAATAAAATAGGACGTGCGGTTCTATTTTGTTGGTTTCTAGAGTCGCCGTAATGATTAATAGGGATAGTTGGGGGCATTAGTATTCAGTTGCTAGAGGTGAAATTCTTGGATTTACTGAAGACTAACTATTGCGAAAGCATTTGCCAAGGATGTTTTCATTA…
EUK1123361;k__Fungi;p__Basidiomycota;c__Agaricomycetes;o__Thelephorales;f__Thelephoraceae;g__Tomentella;s__sublilacina	TCCAATAGCGTATATTAAAGTTGTTGCAGTTAAAAAGCTCGTAGTTGAACTTCAGACCTGGCTGGATGGTCTGCCTAACGGTATGTACTGTCCGGCTGGGCCTTACCTCTTGGTGAGCCGGCATGCCCTTCACTGGGTGTGTCGGGGAACCAGGACTTTTACCTTGAGAAAATTAGAGTGTTCAAAGCAGGCTTATGCTCGAATACATTAGCATGGAATAATAAAATAGGACGTGCGGTTCTATTTTGTTGGTTTTTAGAGTCGCCGTAATGATTAATAGGGATAGTTGGGGGCATTAGTATTCAGTTGCTAGAGGTGAAATTCTTGGATTTACTGAAGACTAACTACTGCGAAAGCATTTGCCAAGGATGTTTTCATTAATCAAGAACGAAGGTTAGG…
EUK1101012;k__Fungi;p__Basidiomycota;c__Agaricomycetes;o__Russulales;f__Albatrellaceae;g__Albatrellus;s__ovinus	CAGCCGCGGTAATTCCAGCTCCAATAGCGTATATTAAAGTTGTTGCAGTTAAAGAGCTCGTAGTTGAACTTCAGACCTGGCCGGGTGGTCTGCCTTAACGGTATGTACTGCCTGGCCGGGCCTTACCTCTTGGTGAGCCGGCATGCCCTTCGCTGGGTGCGTCGGGGAACCAGGACCTTTACCTTGAGAAAATTAGAGTGTTCAAAGCAGGCCTATGCCCGAATACATTAGCATGGAATAATAGAATAGGACGCGCGGTTCTATTTTGTTGGTTTCTAGAGTCGCCGTAATGATTGATAGGGATAGTTGGGGGCATTAGTATTGCGTTGCTAGAGGTGAAATTCTTGGATTTACGCAAGACTAACTACTGCGAAAGCATTTGCCAAGGATGTTTTCATT…
EUK1107483;k__Fungi;p__Basidiomycota;c__Agaricomycetes;o__Agaricales;f__Clavariaceae;g__Clavaria;s__flavipes	CAGCCGCGGTAATTCCAGCTCCAATAGCGTATATTAAAGTTGTTGCAGTTAAAAAGCTCGTAGTTGAACTTCAGATCTGGTTGAGTGGTCCGCCTAACGGTGTGTTACTGCTTGACTGGGTCTTGTCTCTTGGTGAACCGTTGTGTTCTTTATTGAATGCTTCGGGGAACCAGGACTTTTACCTTGAGAAAATTAGAGTGTTCAAAGCAGGCCTATGCCCGAATACATTAGCATGGAATAATAGAATAGGACGTGTGGTTCTATTTTGTTGGTTCTTAGAGCTGCCGTAATGATTAATAGGGATAGTTGGGGGCATTCATATTCAGTCGCTAGAGGTGAAATTCTTGGATTGACTGAAGATGAACTACTGCGAAAGCATTTGCCAAGGATGTTTTCATT…
EUK1104255;k__Fungi;p__Basidiomycota;c__Agaricomycetes;o__Hymenochaetales;f__Schizoporaceae;g__Xylodon;s__crustosus	CAGCCGCGGTAATTCCAGCTCCAATAGCGTATATTAAAGTTGTTGCAGTTAAAAAGCTCGTAGTTGAACTTCAGGCCTGGTTGGGCGGTCTGCTTAACGGCATGTACTGTCCGGCTGGGCCTTACCTCTTGGTGAACCGGCATGCCCTTTACTGGGTGTGTCGCGGAACCAGGACTTTTACCTTGAGAAAATCAGAGTGTTCAAAGCAGGCCTATGCCCGAATGCATTAGCAGGGAATAATAAAATAGGACGTGTGGTTCTATTTTGTTGGTTTCTAGAGCTGCCGTAATGATTAATAGGGACAGTTGGGGGCATTAGTATTTGGTAGTCAGAGGTGAAATTCTTGGATTTACCAAAGACTAACTACTGCGAAAGCATCTGCCAAGGATGTTTTCATTA…
EUK1104168;k__Fungi;p__Basidiomycota;c__Agaricomycetes;o__Boletales;f__Serpulaceae;g__Serpula(Fungi);s__himantioides	CAGCCGCGGTAATTCCAGCTCCAATAGCGTATATTAAAGTTGTTGCAGTTAAAAAGCTCGTAGTTGAACTTTGGGCCTGGGTGGGCGGTCCGCCTCACGGCGTTGTACTGTCTGGCCGGGCCTTTCCTCTTGGTGAGCCGGTGTGCCCTTTGTTGGGTGCATCGGGGAACCAGGACTTTTACCTTGAGAAAATTAGAGTGTTCAAAGCAGGCCTTTTGCCCGAATACATTAGCATGGAATAATAAAATAGGACGTGCGGTTCTATTTTGTTGGTTTCTAGAGTCGCCGTAATGATTAATAGGGACAGTTGGGGACATTAGTATTCAGTTGCTAGAGGTGAAATTCTTGGATTTACTGAAGACTAACTATTGCGAAAGCATTTGTCAAGGATGTTTTCAT…
EUK1104196;k__Fungi;p__Basidiomycota;c__Exobasidiomycetes;o__Doassansiales;f__Rhamphosporaceae;g__Rhamphospora;s__nymphaeae	CAGCCGCGGTAATTCCAGCTCCAATAGCGTATATTAAAGTTGTTGCAGTTAAAAAGCTCGTAGTTGAAGTTCAGACCTGGCCGGTCGGTCCGCCTCACGGCGTGTACTGTTTGGCTGGGTCTTCCCTCTTGGTGATCTGGCATGTCCTTCGGGGTGTGTCAGGGAACCAGGATTTTTACTTTGAAAAAATCAGAGTGTTCAAAGCAGGCCTACGCCCGAATATATTAGCATGGAATAATAAAATAGGACGTGCGGTTCTATTTTGTTGGTTTATAGGATCGCCGTAATGATTAATAGGGACAGTCGGGGGCATTAGTATTCCCATGCTAGAGGTGAAATTCTTGGATTTTGGGAAGACTAACTTCTGCGAAAGCATTTGCCAAGGATGTTTTCATTAAT…
EUK1106179;k__Fungi;p__Basidiomycota;c__Agaricomycetes;o__Boletales;f__Tapinellaceae;g__Tapinella(Fungi);s__atrotomentosa	CAGCCGCGGTAATTCCAGCTCCAATAGCGTATATTAAAGTTGTTGCAGTTAAAAAGCTCGTAGTTGAACTTTGGGCCTGGACGGGTGGTCCGCCTCGCGGCGTTGTACTGTCTGGCTGGGCCTTTCCTCTTGGTGAACCGGCGTGCCCTTTACTGGGTGCGTTGGGGAACCAGGACTTTTACCTTGAGAAAATTAGAGTGTTCAAAGCAGGCCTTGTGCCCGTATACATTAGCATGGAATAATGAAATAGGACGTGCGGTTCTATTTTGTTGGTTTCTAGAGTCGCCGTAATGATTAATAGGGACAGTTGGGGGCATTAGTATTCAGTTGCTAGAGGTGAAATTCTTGGATTTACTGAAGACTAACTATTGCGAAAGCATTTGCCAAGGATGTTTTCAT…
EUK1104124;k__Fungi;p__Basidiomycota;c__Pucciniomycetes;o__Pucciniales;f__Melampsoraceae;g__Melampsora;s__epitea	CAGCCGCGGTAATTCCAGCTCCAATAGCGTATATTAAAATTGTTGACGTTAAAAAGCTCGTAGTCGAACCTCAGTGTTTGATGACTGGTCTGCCTTTATGGTGTGTACTGGTTTGTCGGATGCTTACCTCTTGGTGAACTTTGATGCACTTTACTGGGTGTTGAAGGGAACCAGGGATATTACTTTGAAAAAATTAGAGTGTTCAAAGCAGGCTTATGCCTAAATACATTAGCATGGAATAATAAAATAGGATGTGTGAACCTATTTTGTTGGTTTCTAGGATCACCGTAATGATTAATAGGGTCAGTTGGGGGCATTTGTATTACATCGTCAGAGGTGAAATTCTTGGATTGATGTAAGACAAACTACTGCGAAAGCATCTGCCAAGGATGATTTCAT…
EUK1106685;k__Fungi;p__Basidiomycota;c__Agaricomycetes;o__Hymenochaetales;f__Hymenochaetaceae;g__Hastodontia;s__hastata	CAGCCGCGGTAATTCCAGCTCCAATAGCGTATATTAAAGTTGTTGCAGTTAAAAAGCTCGTAGTTGAACTTCAGACCTGGCCGGTCGGTCTGCCTAACGGTATGTACTGATTGGCCGGGTCTTACCTCTTGGTGAGACGGCATGCCCTTCACTGGGTGTGTCGAGGAACCAGGACTTTTACCTTGAGAAAATTAGAGTGTTCAAAGCAGGCCTATGCCCGAATACATTAGCATGGAATAATAAAATAGGACGCGTGTCTCTATTTTGTTGGTTTCTAGAGTCGCCGTAATGATTAATAGGGATAGTTGGGGGCATTAGTATTCGGTTGCTAGAGGTGAAATTCTTGGATTTACTGAAGACTAACTATTGCGAAAGCATTTGCCAAGGATGTTTTCATTA…
EUK1100827;k__Fungi;p__Basidiomycota;c__Agaricomycetes;o__Agaricales;f__Strophariaceae;g__Stropharia;s__inuncta	CAGCCGCGGTAATTCCAGCTCCAATAGCGTATATTAAAGTTGTTGCAGTTAAAAAGCTCGTAGTTGAATTTCAGACCTGGCCGGGTGTCCGCTTAACGGCGTGTACTGTCTGGCTGGGCCTTACCTCTTGGTGAGCCGGCGTATTCTTTTTAGTGTGCGTCGGGGAACCAGGACTTTTACCTTGAGAAAATTAGAGTGTTCAAAGCAGGCCTATGCCCGAATACATTAGCATGGAATAATAAAAATAGGACGTGCGGTTCTATTTGTTGGTTTCTAGAGTCGCCGTAATGATTAATAGGGATAGTTGGGGGCATTGGTATTGAGTCGCTAGAGGTGAAATTCTTGGATTGACTCAAGACCAACTATTGCGAAAGCATTTGCCAAGGATGTTTTCATTAA…
EUK1104066;k__Fungi;p__Basidiomycota;c__Agaricomycetes;o__Gomphales;f__Gomphaceae;g__Phaeoclavulina;s__apiculata	CAGCCGCGGTAATTCCAGCTCCAATAGCGTATATTAAAGTTGTTGCCGTTAAAAAGCTCGTAGTTGAACTTCCACGGACCCATGCGGTCTGCCTCACGGTAAGTACTGTGTGGGTCCGTGCTCCTTGGTGGTGAGCCTTGATGTCGTTTATTCGGTGTCTTGGTGAACCACCTCTGTTACCTTGAGAAAATTAGAGTGTTCAAAGCAGGCAATATGCCCGAATACATTAGCATGGAATAACGAAATAGGACGTGCGGTTCTATTTTGTTGGTTTCTAGAGTCGCCGTAATGATTAATAGGGATAGTTGGGGGCATTAGTATTCAGTTGCTAGAGGTGAAATTCTTGGATTTACTGAAGACTAACTACTGCGAAAGCATTTGCCAAGGATGTTTTCATTA…
EUK1105518;k__Fungi;p__Basidiomycota;c__Agaricomycetes;o__Russulales;f__Albatrellaceae;g__Byssoporia;s__terrestris	CAGCCGCGGTAATTCCAGCTCCAATAGCGTATATTAAAGTTGTTGCAGTTAAAAAGCTCGTAGTTGAACTTCAGGCCTGGCCGGGCGGTCTGCCTTAACGGTATGTACTGTCTGGCCGGGCCTTACCTCTTGGTGAGCCGGCATGCCCTTCACTGGGTGCGTCGGGGAACCAGGACCTTTACCTTGAGAAAATTAGAGTGTTCAAAGCAGGCCTGTGCCCGAATACATTAGCATGGAATAATAGAATAGGACGCGCGGTTCTATTTTGTTGGTTTCTAGAGTCGCCGTAATGATTGATAGGGATAGTTGGGGGCATTGGTATTGCGTTGCTAGAGGTGAAATTCTTGGATTTACGCAAGACCGACTACTGCGAAAGCATTTGCCAAGGATGTTTTCATT…
EUK1104016;k__Fungi;p__Basidiomycota;c__Agaricomycetes;o__Amylocorticiales;f__Amylocorticiaceae;g__Hypochniciellum;s__subillaqueatum	CAGCCGCGGTAATTCCAGCTCCAATAGCGTATATTAAAGTTGTTGCAGTTAAAAAGCTCGTAGTTGAACTTCAGACCTGGTCGGGCGGTCCGCCTAACGGTGTGTTACTGTCCGACCGGGCCTTACCTCTTGGTGAACCGGTTCGTGTCCTTCATTGGGCGCGGGTCGGGGAACCAGGACATTTACCTTGAGAAAATTAGAGTGTTCAAAGCAGGCTTATGCCTGAATACATTAGCATGGAATAATAAAATAGGACGTGCGGTTCTATTTTGTTGGTTTCTAGAGTCGCCGTAATGATTAATAGGGATAGTTGGGGGCATTGGTATTCAGTCGCTAGAGGTGAAATTCTTGGATTGACTGAAGACCGACTATTGCGAAAGCATTTGCCAAGGATGTTTT…
EUK1107452;k__Fungi;p__Basidiomycota;c__Agaricomycetes;o__Agaricales;f__Agaricales_fam_incertae_sedis;g__Fayodia;s__gracilipes	CAGCCGCGGTAATTCCAGCTCCAATAGCGTATATTAAAGTTGTTGCAGTTAAAAAGCTCGTAGTTGAACTTCGGCCCTGGCTGGGCGGTCCGCTTAACGGCGTGTACTGTCTGGCCGGGGCCTACCTCCTGGTGAACCGCCGTGCCCTTTATTGGTGTGCGGCGGGGAACCAGGACTTTTACCTTGAGAAAATTAGAGTGTTCAAAGCAGGCCTATGCCCGAATACATTAGCATGGAATAATAGAATAGGACGTGCGGTTCTATTTTGTTGGTTTCTAGAGTCGCCGTAATGATTAATAGGGATAGTTGGGGGCATTGGTATTGAGTCGCTAGAGGTGAAATTCTTGGATTGACTCAAGACCAACTATTGCGAAAGCATTTGCCAAGGATGTTTTCATT…
EUK1105517;k__Fungi;p__Basidiomycota;c__Pucciniomycetes;o__Pucciniales;f__Coleosporiaceae;g__Chrysomyxa;s__pyrolata	CAGCCGCGGTAATTCCAGCTCCAATAGCGTATATTAAAATTGTTGACGTTAAAAAGCTCGTAGTCGAACTTCGGCTTCTGACAATTGGTCTGCCTTTTGGTGTGTACTGGTTTGTTGGAAGCTTACCTCTTGGTGAACTTCAATGCACTTTACTGGGTGTTGAAGGGAACCAGGACTTTTACTTTGAAAAAATTAGAGTGTTCAAAGCAGGCTTTTGCCCGAATACATTAGCATGGAATAATAAAATAGGATGTGTGGTCCTATTTTGTTGGTTTCTAGGATCACCGTAATGATTAATAGGGTCAGTTGGGGGCATTTGTATTACATCGTCAGAGGTGAAATTCTTGGATTGATGTAAGACAAACTACTGCGAAAGCATCTGCCAAGGATGACTTCATT…
EUK1103767;k__Fungi;p__Basidiomycota;c__Agaricomycetes;o__Agaricales;f__Amanitaceae;g__Amanita;s__muscaria	CAGCCGCGGTAATTCCAGCTCCAATAGCGTATATTAAAGTTGTTGCAGTTAAAAAGCCCGTAGTTGAACTTCAGGCCTTGTTGGATGGTCCGCCTAACGGTGTGTACTGTCTTATGGGGTCTTACCTCTTGGTGAGCCAGTGTGCCCTTTATTGGTGTGCATTGGGGAACCAGGACTTTTACCTTGAGAAAATTAGAGTGTTCAAAGCAGGCTATTGCTCGAATACATTAGCATGGAATAATAGAATAGGACGTGTGGTTCTATTTTGTTGGTTTCTAGGATCGCCGTAATGATTAATAGGGATAGTTGGGGGCATTGGTATTGAGTCGCTAGAGGTGAAATTCTTGGATTGACTCAAGACCAACTAAAGCGAAAGCATTTGCCAAGGATGTTTTCATT…
EUK1106317;k__Fungi;p__Basidiomycota;c__Agaricomycetes;o__Agaricales;f__Hymenogastraceae;g__Galerina;s__sphagnicola	CAGCCGCGGTAATTCCAGCTCCAATAGCGTATATTAAAGTTGTTGCAGTTAAAAAGCTCGTAGTTGAACTTCAGACCTGGCTGGGCGGTCCGCCTCACGGCGTGTACTGTCTGGCTGGGCCTTACCTCCTGGTGAGCCGGTGTGCCCTTTATTGGTGTGCGCCGGGGAACCAGGACTTTTACCTTGAGAAAATTAGAGTGTTCAAAGCAGGCCTATGCCTGAATACATTAGCATGGAATAATAAAATAGGACGTGCGGTTCTATTTTGTTGGTTTCTAGAATCGCCGTAATGATTAATAGGGATAGTTGGGGGCATTGGTATTGAGTCGCTAGAGGTGAAATTCTTGGATTGACTCAAGACCAACTACTGCGAAAGCATTTGCCAAGGATGTTTTCATT…
EUK1103908;k__Fungi;p__Basidiomycota;c__Agaricomycetes;o__Agaricales;f__Pterulaceae;g__Merulicium;s__fusisporum	CAGCCGCGGTAATTCCAGCTCCAATAGCGTATATTAAAGTTGTTGCAGTTAAAAAGCTCGTAGTTGAACTTCAGACCTGGCCGAGCGGTCCGCTCAACGGCGTGTACTGTTTGGCTGGGCCTTACCTCTTGGTGAACCGGCGTGCCCTTTATTGGTGTGCGTCGGGGAACCAGGATTTTTACCTTGAGAAAATTAGAGTGTTCAAAGCAGGCATATGCCCGAATACATTAGCATGGAATAATAAAATAGGACGTGCGGTTCTATTTTGTTGGTTTCTAGAGTCGCCGTAATGATTAATAGGGATAGTTGGGGGCATTGGTATTGAGTCGCTAGAGGTGAAATTCTTGGATTGACTCAAGACCAACTATTGCGAAAGCATTTGCCAAGGATGTTTTCATT…
EUK1103585;k__Fungi;p__Basidiomycota;c__Pucciniomycetes;o__Pucciniales;f__Coleosporiaceae;g__Chrysomyxa;s__ledicola	CAGCCGCGGTAATTCCAGCTCCAATAGCGTATATTAAAATTGTTGACGTTAAAAAGCTCGTAGTCGAACTTCGGCCTCTGATGATTGGTCTGCCTTTTGGTGTGTACTGGTTTGTTGGAGGCTTACCTCTTGGTGAACTTTGATGCACTTTACTGGGTGTTGAAGGGAACCAGGACTTTTACTTTGAAAAAATTAGAGTGTTCAAAGCGGGCTTTTGCCTGAATACATTAGCATGGAATAATAAAATAGGATGTGTGGTCCTATTTTGTTGGTTTCTAGGATCACCGTAATGATTAATAGGGTCAGTTGGGGGCATTTGTATTACATCGTCAGAGGTGAAATTCTTGGATTGATGTAAGACAAACTACTGCGAAAGCATCTGCCAAGGATGATTTCATT…
EUK1105430;k__Fungi;p__Basidiomycota;c__Agaricomycetes;o__Gomphales;f__Gomphaceae;g__Phaeoclavulina;s__flaccida	CAGCCGCGGTAATTCCAGCTCCAATAGCGTATATTAAAGTTGTTGCCGTTAAAAAGCTCGTAGTTGAACTTCCATGGACCCGTGCGGTCTGCCTCACGGTATGTACTGTGCGGGTCCGTGTTCCTTGGTGGTGAGCCTCGATGTCGTTAACTCGGCGTCTTGGTGAACCACCTCTGTTACCTTGAGAAAATTAGAGTGTTCAAAGCAGGCAATATGCCCGAATACATTAGCATGGAATAACGAAATAGGACGTGCGGTTCTATTTTGTTGGTTTCTAGAGTCGCCGTAATGATTAATAGGGATAGTTGGGGGCATTAGTATTCAGTTGCTAGAGGTGAAATTCTTGGATTTACTGAAGACTAACTACTGCGAAAGCATTTGCCAAGGATGTTTTCATTA…
EUK1104348;k__Fungi;p__Basidiomycota;c__Agaricomycetes;o__Agaricales;f__Strophariaceae;g__Hypholoma;s__capnoides	CAGCCGCGGTAATTCCAGCTCCAATAGCGTATATTAAAGTTGTTGCAGTTAAAAAGCTCGTAGTTGAATTTCAGACCTGGCCGGGTGGTCCGCTTAACGGCGTGTACTGTCTGGCTGGGCCTTACCTCTTGGTGAGCCGGCGTATGCTTTTTTAGTGTGCGTCGGGGAACCAGGACTTTTACCTTGAGAAAATTAGAGTGTTCAAAGCAGGCCTATGCCCGAATACATTAGCATGGAATAATAAAATAGGACGTGCGGTTCTATTTTGTTGGTTTCTAGAGTCGCCGTAATGATTAATAGGGATAGTTGGGGGCATTGGTATTGAGTCGCTAGAGGTGAAATTCTTGGATTGACTCAAGACCAACTATTGCGAAAGCATTTGCCAAGGATGTTTTCATT…
EUK1103568;k__Fungi;p__Basidiomycota;c__Agaricomycetes;o__Agaricales;f__Lyophyllaceae;g__Sphagnurus;s__paluster	CAGCCGCGGTAATTCCAGCTCCAATAGCGTATATTAAAGTTGTTGCAGTTAAAAAGCTCGTAGTTGAACTTCAGACCTGGTCGGGCGGTCTGCCTAACGGTATGTACTGTCTGACTGGGCCTTACCTCTTGGTGAGCCGGCGTGCCCTTTATTGGTGTGCGTCGGGGAACCAGGACTTTTACCTTGAGAAAATTAGAGTGTTCAAAGCAGGCCTATGCCCGAATACATTAGCATGGAATAATAAAATAGGACGTGCGGTTCTATTTTGTTGGTTTCTAGAGTCGCCGTAATGATTAATAGGGATAGTTGGGGGCATTGGTATTGAGTCGCTAGAGGTGAAATTCTTGGATTGACTCAAGACCAACTATTGCGAAAGCATTTGCCAAGGATGTTTTCATT…
EUK1106082;k__Fungi;p__Basidiomycota;c__Agaricomycetes;o__Agaricales;f__Strophariaceae;g__Hypholoma;s__udum	CAGCCGCGGTAATTCCAGCTCCAATAGCGTATATTAAAGTTGTTGCAGTTAAAAAGCTCGTAGTTGAATTTCAGACCTGGCCGGGTGGTCCGCTTAACGGCGTGTACTGTCTGGCTGGGCCTTACCTCTTGGTGAGCCGGCGTATGCTTTTTTAGTGTGCGTCGGGGAACCAGGACTTTTACCTTGAGAAAATTAGAGTGTTCAAAGCAGGCCTATGCCCGAATACATTAGCATGGAATAATAAAATAGGACGTGCGGTTCTATTTTGTTGGTTTCTAGAGTCGCCGTAATGATTAATAGGGATAGTTGGGGGCATTGGTATTGAGTCGCTAGAGGTGAAATTCTTGGATTGACTCAAGACCAACTATTGCGAAAGCATTTGCCAAGGATGTTTTCATT…
EUK1106077;k__Fungi;p__Basidiomycota;c__Agaricomycetes;o__Russulales;f__Russulaceae;g__Russula;s__paludosa	CAGCCGCGGTAATTCCAGCTCCAATAGCGTATATTAAAGTTGTTGCAGTTAAAAAGCTCGTAGTTGAACTTCAGACCTGACCGGGCGGTCCGCCTAACGGTGTGTACTGTCTGGCCGGGCCTTACCTCTTGGTGAGCCGGCATGCCCTTCACTGGGTGTGTCGGGGAACCAGGACCTTTACCTTGAGAAAATTAGAGTGTTCAAAGCAGGCTTACGCCGGAATACATTAGCATGGAATAATAAAATAGGACGTGCGGTTCTATTTTGTTGGTTTCTAGAGTCGCCGTAATGATTAATAGGGATAGTTGGGGGCATTTGTATTGCGTTGCTAGAGGTGAAATTCTTGGATTTACGCAAGACAAACTATTGCGAAAGCATTTGCCAAGGATGTTTTCATTA…
EUK1103878;k__Fungi;p__Basidiomycota;c__Agaricomycetes;o__Agaricales;f__Hymenogastraceae;g__Alnicola;s__umbrina	CAGCCGCGGTAATTCCAGCTCCAATAGCGTATATTAAAGTTGTTGCAGTTAAAACGCTCGTAGTTGAACTTCAGACCTGGCCGGGCGGTCCGCTTAACGGCGTGTACTGTCTGGCTGGGCCTTACCTCTTGGTGAGCCGGCGTGCCCTTTATTGGCGTGCGTCGGGGAACCAGGACTTTTACCTTGAGAAAATTAGAGTGTTCAAAGCAGGCCTATGCCCGAATACATTAGCATGGAATAATAAAATAGGACGTGCGGTTCTATTTTGTTGGTTTCTAGAGTCGCCGTAATGATTAATAGGGATAGTTGGGGGCATTGGTATTGAGTCGCTAGAGGTGAAATTCTTGGATTGACTCAAGACCAACTGTTGCGAAAGCGTTTGCCAAGGATGTTTTCATT…
EUK1104491;k__Fungi;p__Basidiomycota;c__Agaricomycetes;o__Agaricales;f__Pluteaceae;g__Pluteus;s__spurius	CAGCCGCGGTAATTCCAGCTCCAATAGCGTATATTAAAGTTGTTGCAGTTAAAAAGCTCGTAGTTGAACTTCAGACCTGGCTGGGCGGTCTGCCTCACGGTATGTACTGTCTGGCTGGGCCTTACCTCTTGGTGAGCCGGCGTGCCCTTTATTGGTGTGCGTCGGGGAACCAGGACTTTTACCTTGAGAAAATTAGAGTGTTCAAAGCAGGCCTGTGCCTGAATACATTAGCATGGAATAATAAAATAGGACGTGCGGTTCTATTTTGTTGGTTTCTAGAGTCGCCGTAATGATTAATAGGGATAGTTGGGGGCATTGGTATTGAGTCGCTAGAGGTGAAATTCTTGGATTGACTCAAGACCGACTATTGCGAAAGCATTTGCCAAGGATGTTTTCATT…
EUK1104147;k__Fungi;p__Basidiomycota;c__Agaricomycetes;o__Boletales;f__Suillaceae;g__Suillus;s__luteus	CAGCCGCGGTAATTCCAGCTCCAATAGCGTATATTAAAGTTGTTGCAGTTAAAAAGCTCGTAGTTGAACTTTGAGCTCGTCCGGGCGGTCCGCCTCACGGCGCTGTACTGTCTGGGCGGGCTTTTCCTCTTGGTGAATCGGCGTGCCCTTCGTTGGGTGCGTCGGGGAACCAGGACTTTTACCTTGAGAAAATTAGAGTGTTCAAAGCAGGCCAATCGCCCGAATACATTAGCATGGAATAATAAAATAGGACGCGCGGTTCTATTTTGTTGGTTTCTAGAGTCGCCGTAATGATTGATAGGGACAGTTGGGGGCATTAGTATTCAGTTGCTAGAGGTGAAATTCTTGGATTTACTGAAGACTAACTACTGCGAAAGCATTTGCCAAGGATGTTTTCAT…
EUK1104370;k__Fungi;p__Basidiomycota;c__Malasseziomycetes;o__Malasseziales;f__Malasseziaceae;g__Malassezia;s__restricta	CAGCCGCGGTAATTCCAGCTCCAATAGCGTATATTAAAGTTGTTGCAGTTAAAAAGCTCGTAGTTGGACCTTGGACCTGGACAGGCGGTCCGCCTCACGGCGAGTACTGTCTTGCTGGGTCTTTCCTCTTGGTGATCTGTTGTTTCGGCAGCAGGGAACCAGGACCTTTACTTTGAAAAAATTAGAGTGTTCAAAGCAGGCTCGACGCCGGAATATATTAGCATGGAATAATAAAATAGGACGTGCGGTTCTATTTTGTTGGTTTTTGGAATCGCCGTAATGATTAATAGGGACAGTCGGGGGCATTAGTACTCACATGCTAGAGGTGAAATTCTTGGATTTTGTGAAGACTAACTTCTGCGAAAGCATTTGCCAAGGATGTTTTCATTAATCAAGAAC…
EUK1106257;k__Fungi;p__Basidiomycota;c__Agaricomycetes;o__Boletales;f__Suillaceae;g__Suillus;s__variegatus	CAGCCGCGGTAATTCCAGCTCCAATAGCGTATATTAAAGTTGTTGCAGTTAAAAAGCTCGTAGTTGAACTTTGAGCTCGTCCGGTCGGTCCGCCTCACGGCGCTGTACTGTCCGGGCGGGTTTTTCCTCTTGGTGAATCGGCGTGCCCTTCATTGGGTGCGTCGGGGAACCAGGACTTTTACCTTGAGAAAATTAGAGTGTTCAAAGCAGGCCTATCGCCCGAATACATTAGCATGGAATAATAAAATAGGACGCGCGGTTCTATTTTGTTGGTTTCTAGAGTCGCCGTAATGATTGATAGGGACAGTTGGGGGCATTAGTATTCAGTTGCTAGAGGTGAAATTCTTGGATTTACTGAAGACTAACTACTGCGAAAGCATTTGCCAAGGATGTTTTCAT…
EUK1103638;k__Fungi;p__Basidiomycota;c__Agaricomycetes;o__Hymenochaetales;f__Hymenochaetaceae;g__Xanthoporia;s__radiata	CAGCCGCGGTAATTCCAGCTCCAATAGCGTATATTAAAGTTGTTGCAGTTAAAAAGCTCGTAGTTGAACTTCAGGCCTGGCCGGGCGGTCTGCCTAACGGTATGTACTGTCTGGCTGGGCCTTACCTCTTGGTGAACCGTCATGCCCTTCATTGGGTGTGTCGAGGAACCAGGACTTTTACCTTGAGAAAATTAGAGTGTTCAAAGCAGGCCTATGCCCGAATACATTAGCATGGAATAATAAAATAGGACGTGTGGTTCTATTTTGTTGGTTTCTAGGATCGCCGTAATGATTAATAGGGATAGTTGGGGGCATTAGTATTCAGTTGCTAGAGGTGAAATTCTTGGATTTACTGAAGACTAACTATTGCGAAAGCATTTGCCAAGGATGTTTTCATTA…
EUK1105142;k__Fungi;p__Basidiomycota;c__Agaricomycetes;o__Boletales;f__Boletaceae;g__Boletus;s__pinophilus	CAGCCGCGGTAATTCCAGCTCCAATAGCGTATATTAAAGTTGTTGCAGTTAAAAAGCTCGTAGTTGAACTTTGGGCCTGGACGGAGGGTCCGCCGCAAGGCGTTCGTACTGTCCGGCCGGGCCTTTCCTCTTGGTGAACCGGCGTGTCCTTCACTGGGTGCGTCGGGGAACCAGGACGTTTACCTTGAGAAAATTAGAGTGTTCAAAGCAGGCCATTCGCCCGAATACATTAGCATGGAATAATGAAATAGGACGTGCGGTTCTATTTCGTTGGTTTCTAGAGTCGCCGTAATGATTAATAGGGACGGTCGGGGGCATTAGTATTCGGTCGCTAGAGGTGAAATTCTTGGATCGACCGAAGACTAACTACTGCGAAAGCATTTGCCAAGGATGTTTTCA…
EUK1106581;k__Fungi;p__Basidiomycota;c__Agaricomycetes;o__Boletales;f__Suillaceae;g__Suillus;s__bovinus	CAGCCGCGGTAATTCCAGCTCCAATAGCGTATATTAAAGTTGTTGCAGTTAAAAAGCTCGTAGTTGAACTTTGAGCTCGTTCGGACGGTCCGCCTCACGGCGCTGTACTGTCTGGGCGGGTTTTTCCTCTTGGTGAATCGGCGTGCCCTTCGCTGGGTGCGTCGGGGAACCAGGACTTTTACCTTGAGAAAATTAGAGTGTTCAAAGCAGGCCTATCGCCTGAATACATTAGCATGGAATAATAAAATAGGACGCGCGGTTCTATTTTGTTGGTTTCTAGAGTCGCCGTAATGATTGATAGGGACAGTTGGGGGCATTAGTATTCGGTTGCTAGAGGTGAAATTCTTGGATTTACCGAAGACTTACTACTGCGAAAGCATTTGCCAAGGATGTTTTCAT…
EUK1107221;k__Fungi;p__Basidiomycota;c__Agaricomycetes;o__Russulales;f__Russulaceae;g__Lactarius(Fungi);s__rufus	CAGCCGCGGTAATTCCAGCTCCAATAGCGTATATTAAAGTTGTTGCAGTTAAAAAGCTCGTAGTTGAACTTCAGACCTGGCCGGGCGGTCCGCCTAACGGCGTGTACTGTCTGGCTGGGCCTTACCTCTTGGTGAGCCGGCATGCCCTTCACTGGGTGCGTCGGGGAACCAGGACCTTTACCTTGAGAAAATTAGAGTGTTCAAAGCAGGCTTACGCCGGAATACATTAGCATGGAATAATAAAATAGGACGTGCGGTTCTATTTTGTTGGTTTCTAGAGTCGCCGTAATGATTAATAGGGATAGTTGGGGGCATTTGTATTGCGTTGCTAGAGGTGAAATTCTTGGATTTACGCAAGACAAACTATTGCGAAAGCATTTGCCAAGGATGTTTTCATTA…
EUK1103634;k__Fungi;p__Basidiomycota;c__Agaricomycetes;o__Boletales;f__Boletales_fam_incertae_sedis;g__Chalciporus;s__piperatus	CAGCCGCGGTAATTCCAGCTCCAATAGCGTATATTAAAGTTGTTGCAGTTAAAAAGCTCGTAGTTGAACTTCGGGCCTGGACGGGCGGTCTGCCGCAAGGCATTGTACTGTCTGGCTGGGCCTTTCCTCTTGGTGAATCGGCGTGCCCTTCGCTGGGTGCGTCGGGGAACCAGGACGTTTACCTTGAGAAAATTAGAGTGTTCAAAGCAGGCGTTTCGCCCGAATACATTAGCATGGAATAATGAAATAGGACGTGCGGTTCTATTTTGTTGGTTTCTAGAGTCGCCGTAATGATTAATAGGGACAGTTGGGGGCATTAGTATTCAGTCGCTAGAGGTGAAATTCTTGGATTGACTGAAGACTAACTACTGCGAAAGCATTTGCCAAGGATGTTTTCAT…
EUK1103436;k__Fungi;p__Basidiomycota;c__Agaricomycetes;o__Agaricales;f__Agaricaceae;g__Lycoperdon;s__perlatum	CAGCCGCGGTAATTCCAGCTCCAATAGCGTATATTAAAGTTGTTGCAGTTAAAAAGCTCGTAGTTGAACTTCAGACCTGGCTGGGCGGTCCGCTTAACGGCGTGTACTGTCTGGCTGGGCCTTACCTCTTGGTGAGCCGGCGTGCCCTTTATTGGTGTGCGTCGGGGAACCAGGACTTTTACCTTGAGAAAATTAGAGTGTTCAAAGCAGGCCTATGCCCGAATACATTAGCATGGAATAATAAAATAGGACGTGCGGTTCTATTTTGTTGGTTTCTAGAGTCGCCGTAATGATTAATAGGGATAGTTGGGGGCATTGGTATTGGGTCGCTAGAGGTGAAATTCTTGGATTGACTCAAGACCAACTATTGCGAAAGCATTTGCCAAGGATGTTTTCATT…
EUK1105016;k__Fungi;p__Basidiomycota;c__Agaricomycetes;o__Agaricales;f__Squamanitaceae;g__Cystoderma;s__jasonis	CAGCCGCGGTAATTCCAGCTCCAATAGCGTATATTAAAGTTGTTGCAGTTAAAAAGCTCGTAGTTGAACTTCAGATCTGGCTGGGTGGTCCGCCTCACGGCGTGTACTTCTTGGCTGGGTCTTACCTCTTGGTGAGCCGGCGTGCCCTTTATTGTGGTGCGTCGGGGAACCAGGACTTTTACCTTGAGAAAATTAGAGTGTTCAAAGCAGGCCTATGCCCGAATACATTAGCATGGAATAATAAAATAGGACGTGCGGTTCTATTTTGTTGGTTTCTAGAGTCGCCGTAATGATTAATAGGGATAGTTGGGGGCATTGGTATTGAGTCGCTAGAGGTGAAATTCTTGGATTGACTCAAGACCGACTACTGCGAAAGCATTTGCCAAGGATGTTTTCATT…
EUK1106561;k__Fungi;p__Basidiomycota;c__Agaricomycetes;o__Agaricales;f__Squamanitaceae;g__Cystoderma;s__carcharias	CAGCCGCGGTAATTCNAGCTCCAATAGCGTATATTAAAGTTGTTGCAGTTAAAAAGCTCGTAGTTGAACTTCAGATCTGGCTGGGTGGTCCGCCTCACGGCGAGTACTTCTCGGCTGGGTCTTACCTCTTGGTGAGCCGGCGTGCCCTTTATTGTGGTGCGTCGGGGAACCAGGACTTTTACCTTGAGAAAATTAGAGTGTTCAAAGCAGGCCTATGCCCGAATACATTAGCATGGAATAATAAAATAGGACGTGCGGTTCTATTTTGTTGGTTTCTAGAGTCGCCGTAATGATTAATAGGGATAGTTGGGGGCATTGGTATTGAGTCGCTAGAGGTGAAATTCTTGGATTGACTCAAGACCGACTACTGCGAAAGCATTTGCCAAGGATGTTTTCATT…
EUK1104193;k__Fungi;p__Basidiomycota;c__Ustilaginomycetes;o__Ustilaginales;f__Ustilaginaceae;g__Anthracocystis;s__hwangensis	CAGCCGCGGTAATTCCAGCTCCAATAGCGTATATTAAAGTTGTTGCAGTTAAAAAGCTCGTAGTTGAAGTTTGGTCTCGGACGCTGGGTCTGCTTAATTGCATGTACTTGACGGTCCGAGACTTCCTTCTTGGTGAACGGCCGCCTTCGGGTGGTCCGGAACCAGGACTATTACTTTGAAAAAATTAGAGTGTTCAAAGCAGGCCATAGGCCCGAATATATTAGCATGGAATAACAGAATAGGACGTGCGGTTCTATTTTGTTGGTTTCTAGAACTGCCGTAATGATTAAAAGGGACAGCCGGGGGCATTAGTATTTGCACGCTAGAGGTGAAATTCTTGGATTGTGCAAAGACTTCCTACTGCGAAAGCATTTGCCAAGAATGTTTTCATTAATCAAG…
EUK1106550;k__Fungi;p__Basidiomycota;c__Agaricomycetes;o__Agaricales;f__Agaricales_fam_incertae_sedis;g__Cantharellula;s__umbonata	CAGCCGCGGTAATTCCAGCTCCAATAGCGTATATTAAAGTTGTTGCAGTTAAAAAGCTCGTAGTTGAACTTCAGGCCTGGCCGGGTGGTCCGCTTAACGGCGTGTACTGTCTGGTTGGGTCTTACCTCTTGGTGAACCGGCGTGCCCTTTGTTGGCGTGCGTCGGGGAACCAGGACATTTACCTTGAGAAAATTAGAGTGTTCAAAGCAGGCCTATGCCTGAATACATTAGCATGGAATAATGAAATAGGACGTGTGGTTCTATTTTGTTGGTTTTTAGAGTCGCCGTAATGATTGATAGGGATAGTTGGGGGCATTGGTATTGAGTCGCTAGAGGTGAAATTCTTGGATTGACTCAAGACCGACTATTGCGAAAGCATTTGCCAAGGATGTTTTCATT…
EUK1107380;k__Fungi;p__Basidiomycota;c__Agaricomycetes;o__Agaricales;f__Clavariaceae;g__Camarophyllopsis;s__schulzeri	CAGCCGCGGTAATTCCAGCTCCAATAGCGTATATTAAAGTTGCTGCAGTTAAAAAGCTCGTAGTTGAACTTTGGGTCTGGTCGGGTGGTCCGCCTCACGGCGCGCTTACTGCTCTGACTGGACCTTGTCTCTTGGTGGACCTTGGTGTCCTTTATTGGATGTCTTGGGGAACCAGGACTTTTACCTTGAGAAAATTAGAGTGCTCAAAGCAGGTCTACGCCTGAATACATTAGCATGGAATAATAAAATAGGACGTGTAGTTCTATTTTGTTGGTTTTTAGAGCTACCGTAATGATTAATAGGGATAGTTGGGGGCATTCATATTCAGTCGCTAGAGGTGAAATTCTTGGATTGACTGAAGATGAACTACTGCGAAAGCATTTGCCAAGGATGTTTTCA…
EUK1106518;k__Fungi;p__Basidiomycota;c__Agaricomycetes;o__Agaricales;f__Omphalotaceae;g__Gymnopus;s__perforans.subsp.perforans	CAGCCGCGGTAATTCCAGCTCCAATAGCGTATATTAAAGTTGTTGCAGTTAAAAAGCTCGTAGTTGAACTTCAGGCTTGGTCGGGCGGTCCGCCTCACGGTGTGTACTGTCTGACTGAGTCTTACCTCTTGGTGAGCCGGCGTGCCCTTTATTGGTGTGCGTCGGGGAACCAGGACTTTTACCTTGAGAAAATTAGAGTGTTCAAAGCAGGCCTATGCCTGAATACATTAGCATGGAATAATAAAATAGGACGTGCGGTTCTATTTTGTTGGTTTCTAGAGTCGCCGTAATGATTAATAGGGATAGTTGGGGGCATTGGTATTGAGTCGCTAGAGGTGAAATTCTTGGATTGACTCAAGACCGACTATTGCGAAAGCATTTGCCAAGGATGTTTTCATT…
EUK1103508;k__Fungi;p__Basidiomycota;c__Ustilaginomycetes;o__Ustilaginales;f__Ustilaginaceae;g__Ustilago;s__filiformis	CAGCCGCGGTAATTCCAGCTCCAATAGCGTATATTAAAGTTGTTGCAGTTAAAAAGCTCGTAGTTGAAGTTTGGTCTCGGACGCTGGGTCTGCTTAATTGCATGTACTTGACGGTCCGAGACTTCCTTCTTGGTGAACGGCCGCCTTCGGGTGGTCCGGAACCAGGACTATTACTTTGAAAAAATTAGAGTGTTCAAAGCAGGCCATAGGCCCGAATATATTAGCATGGAATAACAGAATAGGACGTGCGGTTCTATTTTGTTGGTTTCTAGAACTGCCGTAATGATTAAAAGGGACAGCCGGGGGCATTAGTATTTGCACGCTAGAGGTGAAATTCTTGGATTGTGCAAAGACTTCCTACTGCGAAAGCATTTGCCAAGAATGTTTTCATTAATCAAG…
EUK1104072;k__Fungi;p__Basidiomycota;c__Agaricomycetes;o__Agaricales;f__Omphalotaceae;g__Gymnopus;s__pseudomphalodes	CAGCCGCGGTAATTCCAGCTCCAATAGCGTATATTAAAGTTGTTGCAGTTAAAAAGCTCGTAGTTGAACTTCAGGCTTGGTCGGGCGGTCCGCCTAACGGTGTGTACTGTCTGACTGAGTCTTACCTCTTGGTGAGCCGGCGTGCGCTTTATTGTGTGCGTCGGGGAACCAGGACTTTTACCTTGAGAAAATTAGAGTGTTCAAAGCAGGCCTATGCCTGAATACATTAGCATGGAATAATAAAATAGGACGTGCGGTTCTATTTTGTTGGTTTCTAGAGTCGCCGTAATGATTAATAGGGATAGTTGGGGGCATTGGTATTGAGTCGCTAGAGGTGAAATTCTTGGATTGACTCAAGACCGACTACTGCGAAAGCATTTGCCAAGGATGTTTTCATTA…
EUK1106196;k__Fungi;p__Basidiomycota;c__Agaricomycetes;o__Boletales;f__Boletaceae;g__Boletus;s__edulis	CAGCCGCGGTAATTCCAGCTCCAATAGCGTATATTAAAGTTGTTGCAGTTAAAAAGCTCGTAGTTGAACTTTGGGCCTGGACGGAGGGTCCGCCGCAAGGCGTTCGTACTGTCCGGCCGGGCCTTTCCTCTTGGTGAACCGGCGTGTCCTTCGCTGGGTGCGTCGGGGAACCAGGACGTTTACCTTGAGAAAATTAGAGTGTTCAAAGCAGGCCATTCGCCCGAATACATTAGCATGGAATAATGAAATAGGACGTGCGGTTCTATTTCGTTGGTTTCTAGAGTCGCCGTAATGATTAATAGGGACGGTCGGGGGCATTAGTATTCGGTCGCTAGAGGTGAAATTCTTGGATCGACCGAAGACTAACTACTGCGAAAGCATTTGCCAAGGATGTTTTCA…
EUK1104829;k__Fungi;p__Basidiomycota;c__Agaricomycetes;o__Boletales;f__Paxillaceae;g__Paxillus;s__involutus	CAGCCGCGGTAATTCCAGCTCCAATAGCGTATATTAAAGTTGTTGCAGTTAAAAAGCTCGTAGTTGAACTTTGGGCCTGGACGGGCGGTCCGCCTTCTTGGCGTCGTACTGTCTGGCTGGGCCTTTCCTCTTGGTGAATCGGCGTGTCCTTAATTGGGTGCGTCGGGGAACCAGGACTTTTACCTTGAGAAAATTAGAGTGTTCAAAGCAGGCGTTTCGCCCGAATACATTAGCATGGAATAATGAAATAGGACGCGCGGTTCTATTTTGTTGGTTTCTAGAGTCGCCGTAATGATTAATAGGGACAGTTGGGGGCATTAGTATTCGGTCGCTAGAGGTGAAATTCTTGGATTGACCGAAGACTAACTACTGCGAAAGCATTTGCCAAGGATGTTTTCA…
EUK1100454;k__Fungi;p__Basidiomycota;c__Agaricomycetes;o__Boletales;f__Paxillaceae;g__Paxillus;s__filamentosus	CAGCCGCGGTAATTCCAGCTCCAATAGCGTATATTAAAGTTGTTGCAGTTAAAAAGCTCGTAGTTGAACTTTGGGCTTGGACGGGTGGTCCGCCTTCTTGGCGTCGTACTGTCTGGCTGGGCCTTTCCTCTTGGTGAATCGGCGTGCCCTTAGTTGGGTGCGTCGGGGAACCAGGACGTTTACCTTGAGAAAATTAGAGTGTTCAAAGCAGGCGTTTCGCCCGAATACATTAGCATGGAATAATGAAATAGGACGTGCGGTTCTATTTTGTTGGTTTCTAGAGTCGCCGTAATGATTAATAGGGACAGTTGGGGGCATTAGTATTCAGTCGCTAGAGGTGAAATTCTTGGATTGACTGAAGACTAACTATTGCGAAAGCATTTGCCAAGGATGTTTTCA…
EUK1103143;k__Fungi;p__Basidiomycota;c__Agaricomycetes;o__Agaricales;f__Physalacriaceae;g__Cylindrobasidium;s__evolvens	CAGCCGCGGTAATTCCAGCTCCAATAGCGTATATTAAAGTTGTTGCAGTTAAAAAGCTCGTAGTTGAACTTCAGGCCTGGCTGGGCGGTCCGCCTCACGGCGTGTACTGTCTGGCTGGGTCTTACCTCTTGGTGAGCCGGCGTGGCCTTTATTGGTTGCGTCGGGGAACCAGGACTTTTACCTTGAGAAAATTAGAGTGTTCAAAGCAGGCCTACGCCTGAATACATTAGCATGGAATAATAAAATAGGACGTGCGGTTCTATTTTGTTGGTTTCTAGAGTCGCCGTAATGATTAATAGGGATAGTTGGGGGCATTGGTATTGAGTCGCTAGAGGTGAAATTCTTGGATTGACTCAAGACCAACTATTGCGAAAGCATTTGCCAAGGATGTTTTCATTA…
EUK1105702;k__Fungi;p__Basidiomycota;c__Malasseziomycetes;o__Malasseziales;f__Malasseziaceae;g__Malassezia;s__globosa	CAGCCGCGGTAATTCCAGCTCCAATAGCGTATATTAAAGTTGTTGCAGTTAAAAAGCTCGTAGTTGGACCTTGGGCCTGGACGGGCGGTCCGCCTCACGGCGTGTACTGTCTTGCCGGGCCTTTCCTCTTGGTGATCTGTTGTTTCGGCAGCAGGGAACCAGGACCTTTACTTTGAAAAAATTAGAGTGTTCAAAGCAGGCTCGACGCCGGAATATATTAGCATGGAATAATAAAATAGGACGTGCGGTTCTATTTTGTTGGTTTTTGGAATCGCCGTAATGATTAATAGGGACAGTCGGGGGCATTAGTACTCACATGCTAGAGGTGAAATTCTTGGATTTTGTGAAGACTAACTTCTGCGAAAGCATTTGCCAAGGATGTTTTCATTAATCAAGAAC…
EUK1106660;k__Fungi;p__Basidiomycota;c__Agaricomycetes;o__Boletales;f__Gomphidiaceae;g__Gomphidius;s__roseus	CAGCCGCGGTAATTCCAGCTCCAATAGCGTATATTAAAGTTGTTGCAGTTAAAAAGCTCGTAGTTGAACTTTGAGCTTGCCTGGGTGGTCCGCCTCACGGCGCTGTACTGTCTGGGTGGGCTTTTCCTCTTGGTGAATCGGTGTGCCCTTTGCTGGGTGCATCGGGGAACCAGGACTTTTACCTTGAGAAAATTAGAGTGTTCAAAGCAGGCCTTTTGCCCGAATACATTAGCATGGAATAATAAAATAGGACGTGTGGTTCTATTTTGTTGGTTTTTAGAGTCGCCGTAATGATTAATAGGGACAGTTGGGGGCATTAGTATTCAGTTGCTAGAGGTGAAATTCTTGGATTTACTGAAGACTAACTACTGCGAAAGCATTTGCCAAGGATGTTTTCAT…
EUK1103005;k__Fungi;p__Basidiomycota;c__Ustilaginomycetes;o__Ustilaginales;f__Ustilaginaceae;g__Ustilago;s__maydis	CAGCCGCGGTAATTCCAGCTCCAATAGCGTATATTAAAGTTGTTGCAGTTAAAAAGCTCGTAGTTGAAGTTTGGTCTCGGACGCTGGGTCTGCTTAATTGCATGTACTTGACGGTCCGAGACTTCCTTCTTGGTGAACGGCCGCCCTCGGGTGGTCCGGAACCAGGACTATTACTTTGAAAAAATTAGAGTGTTCAAAGCAGGCCATAGGCCCGAATATATTAGCATGGAATAACAGAATAGGACGTGCGGTTCTATTTTGTTGGTTTCTAGAACTGCCGTAATGATTAAAAGGGACAGCCGGGGGCATTAGTATTTGCACGCTAGAGGTGAAATTCTTGGATTGTGCAAAGACTTCCTACTGCGAAAGCATTTGCCAAGAATGTTTTCATTAATCAAG…
EUK1106463;k__Fungi;p__Basidiomycota;c__Agaricomycetes;o__Hymenochaetales;f__Hymenochaetaceae;g__Phellinopsis;s__conchata	CAGCCGCGGTAATTCCAGCTCCAATAGCGTATATTAAAGTTGTTGCAGTTAAAAAGCTCGTAGTTGAACTTCAGGCCTGGCCGAGTGGTCTGCCTCGCGGCATGTACTGTTTGGCCGGGTCTTACCTCTTGGTGAACCGGCATGCCCTTCACTGGGTGTGTCGGGGAACCAGGACTTTTACCTTGAGAAAATTAGAGTGTTCAAAGCAGGCCTATGCCCGAATACATTAGCATGGAATAATAAAATAGGACGTGCGGTTCTATTTTGTTGGTTTCTAGGATCGCCGTAATGATTAATAGGGATAGTTGGGGGCATTAGTATTCAGTTGCTAGAGGTGAAATTCTTGGATTTACTGAAGACTAACTATTGCGAAAGCATTTGCCAAGGATGTTTTCATTA…
EUK1102798;k__Fungi;p__Basidiomycota;c__Agaricomycetes;o__Boletales;f__Rhizopogonaceae;g__Rhizopogon;s__roseolus	CAGCCGCGGTAATTCCAGCTCCAATAGCGTATATTAAAGTTGTTGCAGTTAAAAAGCTCGTAGTTGAAATTCGAGCTCGTCCGGATGGTCCGCCTCACGGCGCTGTACTGTCTGGGTGGGTTTTTCCTCTTGGTGAACCGGTGTGCCCTTTACTGGGTGCGCAGGGGAACCAGGACTTTTACCTTGAGAAAATTAGAGTGTTCAAAGCAGGCCTTTCGCCCGAATACATTAGCATGGAATAATAAAATAGGACGCGCGTTTCTATTTTGTTGGTTTTTAGAGTCGCCGTAATGATTAATAGGGACAGTTGGGGGCATTAGTATTCAGTTGCTAGAGGTGAAATTCTTGGATTGACTGAAGACTAACTACTGCGAAAGCATTTGCCAAGGATGTTTTCAT…
EUK1107307;k__Fungi;p__Basidiomycota;c__Malasseziomycetes;o__Malasseziales;f__Malasseziaceae;g__Malassezia;s__furfur	CAGCCGCGGTAATTCCAGCTCCAATAGCGTATATTAAAGTTGTTGCAGTTAAAAAGCTCGTAGTTGGATTTTGGGCCCGGCTGGGCGGTCCGCTTCACGGCGTGTACTGTCCGGCTGGGCCTTTCCTCCTGGTGAACTGGCGTAGTTCGCTACGTTTGGGAACCAGGACCTTTACCTTGAAGAAATTAGAGTGTTCAAAGCAGGCTTGACGCCCGAATAAATTTAGCATGGAATAATAAAATAGGACGTGCGGTTCTATTTTGTTGGTTTTTGGAATCGCCGTAATGATTAATAGGGACGGTCGGGGGCATTAGTACTCACATGCTAGAGGTGAAATTCTTGGATTTTGTGAAGACTAACTTCTGCGAAAGCATTTGCCAAGGACGTTTTCATTAATCA…
EUK1102910;k__Fungi;p__Basidiomycota;c__Agaricomycetes;o__Agaricales;f__Omphalotaceae;g__Gymnopus;s__dryophilus	CAGCCGCGGTAATTCCAGCTCCAATAGCGTATATTAAAGTTGTTGCAGTTAAAAAGCTCGTAGTTGAACTTCAGGCTTGGTCGGGCGGTCCGCCTCACGGTGTGTACTGTCTGACTGAGTCTTACCTCTTGGTGAACCGGCGTGCCCTTTATTGGTGTGCGTCGGGGAACCAGGACTTTTACCTTGAGAAAATTAGAGTGTTCAAAGCAGGCCTATGCCTGAATACATTAGCATGGAATAATAAAATAGGACGTCGGTTCTATTTTGTTGGTTTCTAGAGTCGCCGTAATGATTAATAGGGATAGTTGGGGGCATTGGTATTGAGTCGCTAGAGGTGAAATTCTTGGATTGACTCAAGACCGACTATTGCGAAAGCATTTGCCAAGGATGTTTTCATTA…
EUK1104691;k__Fungi;p__Basidiomycota;c__Agaricomycetes;o__Agaricales;f__Omphalotaceae;g__Gymnopus;s__junquilleus	CAGCCGCGGTAATTCCAGCTCCAATAGCGTATATTAAAGTTGTTGCAGTTAAAAAGCTCGTAGTTGAACTTCAGGCTTGGTTGGGCGGTCCGCCTCACGGTGTGTACTGTCTGACTGAGTCTTACCTCTTGGTGAACCGGCGTGCCCTTTATTGGTGTGCGTCGGGGAACCAGGACTTTTACCTTGAGAAAATTAGAGTGTTCAAAGCAGGCCTATGCCTGAATACATTAGCATGGAATAATAAAATAGGACGTCGGTTCTATTTTGTTGGTTTCTAGAGTCGCCGTAATGATTAATAGGGATAGTTGGGGGCATTGGTATTGAGTCGCTAGAGGTGAAATTCTTGGATTGACTCAAGACCGACTATTGCGAAAGCATTTGCCAAGGATGTTTTCATTA…
EUK1103046;k__Fungi;p__Basidiomycota;c__Agaricomycetes;o__Agaricales;f__Omphalotaceae;g__Gymnopus;s__aquosus	CAGCCGCGGTAATTCCAGCTCCAATAGCGTATATTAAAGTTGTTGCAGTTAAAAAGCTCGTAGTTGAACTTCAGGCTTGGTTGGGCGGTCCGCCTCACGGTGTGTACTGTCTGACTGAGTCTTACCTCTTGGTGAACCGGCGTGCCCTTTATTGGTGTGCGTCGGGGAACCAGGACTTTTACCTTGAGAAAATTAGAGTGTTCAAAGCAGGCCTATGCCTGAATACATTAGCATGGAATAATAAAATAGGACGTCGGTTCTATTTTGTTGGTTTCTAGAGTCGCCGTAATGATTAATAGGGATAGTTGGGGGCATTGGTATTGAGTCGCTAGAGGTGAAATTCTTGGATTGACTCAAGACCGACTATTGCGAAAGCATTTGCCAAGGATGTTTTCATTA…
EUK1102599;k__Fungi;p__Basidiomycota;c__Exobasidiomycetes;o__Exobasidiales;f__Exobasidiaceae;g__Arcticomyces;s__warmingii	CAGCCGCGGTAATTCCAGCTCCAATAGCGTATATTAAAGTTGTTGCAGTTAAAAAGCTCGTAGTTGAACTTCAGGCCTGGTCGTTCGGTCCGCCTCACGGCGTGTTTACTGTATCGACTGGGCCTTCCTTTCCTGGTGAGCTCTGCATGCCCTTTATTGGGTGTGTGGATGTCTGGCCAGGACTTTTACTTTGAAAAAATTAGAGTGTTCAAAGCAGGCCTATGCCCGAATATATTAGCATGGAATAATAGAATAGGACGTTGCGGTCCTATTTTGTTGGTTTCTAGGATCGCCGTAATGATTAATAGGGATAGTCGGGGGCATTAGTATTCACATGCTAGAGGTGAAATTCTTGGATTTTGTGAAGACTAACTTCTGCGAAAGCATTTGCCAAGGATG…
EUK1102460;k__Fungi;p__Basidiomycota;c__Agaricomycetes;o__Boletales;f__Rhizopogonaceae;g__Rhizopogon;s__verii	CAGCCGCGGTAATTCCAGCTCCAATAGCGTATATTAAAGTTGTTGCAGTTAAAAAGCTCGTAGTTGAAATTCGAGCTCGTCTGGATGGTCCGCCTAACGGCGCTGTACTGTCTGGGTGGGCTTTTCCTCTTGGTGAACCGGTGTGCCCTTTATTGGGTGTGCAGGGGAACCAGGACTTTTACCTTGAGAAAATTAGAGTGTTCAAAGCAGGCCTTTTGCCTGAATACATTAGCATGGAATAATAAAATAGGACGCGCGTTTCTATTTTGTTGGTTTTTAGAGTCGCCGTAATGATTAATAGGGACAGTTGGGGGCATTAGTATTCAGTCGCTAGAGGTGAAATTCTTGGATTGACTGAAGACTAACTACTGCGAAAGCATTTGCCAAGGATGTTTTCAT…
EUK1102255;k__Fungi;p__Basidiomycota;c__Agaricomycetes;o__Agaricales;f__Hygrophoraceae;g__Ampulloclitocybe;s__clavipes	CAGCCGCGGTAATTCCAGCTCCAATAGCGTATATTAAAGTTGTTGCAGTTAAAACGCTCGTAGTTGAACTTCAGGCTTGGTCGGGCGGTCCGCTTAACGGCGTGTACTGTCTGACTGGGTCTTACCTCTTGGTGAACCGGTGTGTTATTCATTTAGTGCATTGGGGAACCAGGACTTTTACCTTGAGAAAATTAGAGTGTTCAAAGCAGGCCTATGCCCGAATACATTAGCATGGAATAATAGAATAGGACGTGTGGTTCTATTTTGTTGGTTTCTAGAGTCGCCGTAATGATTAATAGGGACAGTTGGGGGCATTGGTATTGAGTCGCTAGAGGTGAAATTCTTGGATTGACTCAAGACCGACTATTGCGAAAGCATTTGCCAAGGATGTTTTCATTA…
EUK1103875;k__Fungi;p__Basidiomycota;c__Agaricomycetes;o__Xenasmatales;f__Xenasmataceae;g__Xenasmatella;s__vaga	CAGCCGCGGTAATTCCAGCTCCAATAGCGTATATTAAAGTTGTTGCAGTTAAAAAGCTCGTAGTTGAACTTCAGGCCTGGCTGGACGGTCCGCCTAACGGTGTGTACTGTCTGGCTGGGTCTTACCTCTTGGTGAGCCAGCATGGCCTTCACTGGCTGTGTTGGTGAACCAGGACTTTTACCTTGAGAAAATTAGAGTGTTCAAAGCAGGCCTATGCCCGAATACATTAGCATGGAATAATAAAATAGGACGTGCGGTTCTATTTTGTTGGTTTCTAGAGTCGCCGTAATGATTAATAGGGATAGTTGGGGGCATTAGTATTCAGTTGCTAGAGGTGAAATTCTTGGATTTACTGAAGACTAACTTCTGCGAAAGCATTTGCCAAGGATGTTTTCATTA…
EUK1103714;k__Fungi;p__Basidiomycota;c__Agaricomycetes;o__Agaricales;f__Clavariaceae;g__Clavaria;s__sphagnicola	CAGCCGCGGTAATTCCAGCTCCAATAGCGTATATTAAAGTTGTTGCAGTTAAAAAGCTCGTAGTTGAACTTCAGATCTGGTTGAGTGGTCCGCCTAACGGTGTGTTACTGCTTGACTGGGTCTTGTCTCTTGGTGAACCGTTGTGTTCTTTATTGGATGCTTCGGGGAACCAGGACTTTTACCTTGAGAAAATTAGAGTGTTCAAAGCAGGCCTATGCCCGAATACATTAGCATGGAATAATAGAATAGGACGTGTGGTTCTATTTTGTTGGTTCTTAGAGCTGCCGTAATGATTAATAGGGATAGTTGGGGGCATTCATATTCAGTCGCTAGAGGTGAAATTCTTGGATTGACTGAAGATGAACTACTGCGAAAGCATTTGCCAAGGATGTTTTCATT…
EUK1107348;k__Fungi;p__Basidiomycota;c__Agaricomycetes;o__Boletales;f__Boletaceae;g__Leccinum;s__piceinum	CAGCCGCGGTAATTCCAGCTCCAATAGCGTATATTAAAGTTGTTGCAGTTAAAAAGCTCGTAGTTGAAATTTGGGCCTGGACGGGCGGTCCGCCGCAAGGCGTTGTACTGTCTGGCTGGGTCTTTCCTCTTGGTGAATCGGCGTGTCCTTCACTGGGTGCGTCGGGGAACCAGGACATTTACCTTGAGAAAATTAGAGTGTTCAAAGCAGGCAGTTTTGCCCAAATACATTAGCATGGAATAATGAAATAGGACGTGCGGTTCTATTTTGTTGGTTTCTAGAGTCGCCGTAATGATTAATAGGGACAGTTGGGGGCATTAGTATTCAGTCGCTAGAGGTGAAATTCTTGGATTGACTGAAGACTAACTATTGCGAAAGCATTTGCCAAGGATGTTTTCA…
EUK1100100;k__Fungi;p__Basidiomycota;c__Agaricostilbomycetes;o__Agaricostilbales;f__Kondoaceae;g__Bensingtonia;s__naganoensis	CAGCCGCGGTAATTCCAGCTCCAATAGCGTATATTAAAGTTGTTGCCGTTAAAAAGCTCGTAGTCGAACTTCGGCCCTAGCTAGCCGGTCCGCTATTTGAGTGTGTACTGGATCTAGTTGGGGCTTTACCTCCTGGTGAACGGAGATGTCCTTTATTGGGCGTTTTCGGGAACCCGGACATTTACTTTGAAAAAATTAGAGTGTTCAAAGCAGGCATGTTTGCCCGAATACATTAGCATGGAATAATAGAATAGGACGTGCGATCCTATTGTGTTGGTCTATAGAGATCGCCGTAATGATGAATAGGGGCGGTTGGGGCCATTTGTATTCAATTGCTAGAGGTGAAATTCTTGGATTTATTGAAGACAAACTACTGCGAAAGCATTTGGCAAGGACGCT…
EUK1101907;k__Fungi;p__Basidiomycota;c__Agaricomycetes;o__Boletales;f__Boletaceae;g__Leccinum;s__versipelle	CAGCCGCGGTAATTCCAGCTCCAATAGCGTATATTAAAGTTGTTGCAGTTAAAAAGCTCGTAGTTGAAATTTGGGCCTGGACGGGCGGTCCGCCGCAAGGCGTTGTACTGTCTGGCTGGGTCTTTCCTCTTGGTGAATCGGCGTGTCCTTCACTGGGTGCGTCGGGGAACCAGGACATTTACCTTGAGAAAATTAGAGTGTTCAAAGCAGGCAGTTTTGCCCAAATACATTAGCATGGAATAATGAAATAGGACGTGCGGTTCTATTTTGTTGGTTTCTAGAGTCGCCGTAATGATTAATAGGGACAGTTGGGGGCATTAGTATTCAGTCGCTAGAGGTGAAATTCTTGGATTGACTGAAGACTAACTATTGCGAAAGCATTTGCCAAGGATGTTTTCA…
EUK1100965;k__Fungi;p__Basidiomycota;c__Microbotryomycetes;o__Microbotryales;f__Microbotryaceae;g__Microbotryum;s__reticulatum	CAGCCGCGGTAATTCCAGCTCCAATAGCGTATATTAAAGTTGTTGCCGTTAAAAAGCTCGTAGTCGAACTTCGGTCCCTGTGAGCCGGTCCGCCTTATTGGTGTGTACTTGCTTTGCGGGGACTTACCTCCTGGTGAACTGCCATGTCCTTTACTGGGTGTGGTAGCGAACCAGGACGTTTACTTTGAAAAAATTAGAGTGTTCAAAGCAGGCCTACGCCCGAATACATTAGCATGGAATAATAGAATAGGACGCGCGTTCCCATTTTGTTGGTTTCTGAGATCGCCGTAATGATTAATAGGGATAGTTGGGGGCATTTGTATTCCGTCGTCAGAGGTGAAATTCTTGGATTGCCGGAAGACAAACTACTGCGAAAGCATTTGCCAGGATGTTTTCATT…
EUK1106280;k__Fungi;p__Basidiomycota;c__Exobasidiomycetes;o__Georgefischeriales;f__Gjaerumiaceae;g__Gjaerumia;s__minor	CAGCCGCGGTAATTCCAGCTCCAATAGCGTATATTAAAGTTGTTGCAGTTAAAAAGCTCGTAGTTGAACTTCAGGCCTGGCTGGTCGGTCCGCCTCACGGCGTGTACTGTTTGGCCGGGCCTTTCCTCTTGGTGATCCGGCATGCCCTTCATTGGTGTGTGTCGGGGAACCAGGACTTTTACCTTGAAAAAATTAGAGTGTTCAAAGCAGGCCTACGCCCGAATATATTAGCATGGAATAATAAAATAGGACGTGCGGTTCTATTTTGTTGGTTATAGAACCGCCGTAATGATTAATAGGGACGATTGGGGCCATTAGTATTCACATGCTAGAGGTGAAATTCTTGGATTTTGTGAAGACTAACTACTGCGAAAGCATTTGGCAAGGGCGTTTTCATTA…
EUK1102507;k__Fungi;p__Chytridiomycota;c__Synchytriomycetes;o__Synchytriales;f__Synchytriaceae;g__Synchytrium;s__taraxaci	CAGCCGCGGTAATTCCAGCTCCAATAGCGTATATTAAAGTTGTTGCAGTTAAAAAGCTCGTAGTCGAATTTTGGGCTTGGAAGGGCGGTCGGACGCAAGTCCTTGTACTACCCTGGGCGAGCTCCATTGCTTGGGGAATCCAGGTGCTCTTAACTGAGTGCTAGGGGGAACCAGGACTTTTACTTTGAAGAAATTAGAGTGTTTAAAGCAGGCATTTGCTTGAATACATTAGCATGGAATAATAGAACAAGACTTGCTCCTGTTTTGTTGGTTTCTAGGGACTAAGTAATGATTAATAGGGATAGTTGGGGGCATTAGTATTTAATTGTCAGAGGTGAAATTCTTGGATTTATGAAAGACTAACTACTGCGAAAGCATTTGCCAAGGATGTTTTCATTG…
EUK1104963;k__Fungi;p__Chytridiomycota;c__Rhizophydiomycetes;o__Rhizophydiales;f__Angulomycetaceae;g__Angulomyces;s__argentinensis	CAGCCGCGGTAATTCCAGCTCCAATAGCGTATATTAAAGTTGTTGCAGTTAAAAAGCTCGTAGTTGAACCTTGGGTTCGGTTTGGTGGTCTCCCAATGGGTAGTACTATTCGACTGAATCTTTCCTTCTGGCAAACTATTGTGCTCTTCATTGAGTGCGATAGGGAACCAGGACTTTTACTTTGAAAAAATTAGAGTGTTTAAAGCAGGCTTACGCTTGAATACATTAGCATGGAATAATAAAATAGGACTTTGGTTTTATTTTGTTGGTTTCTAAGACCGAAGTAATGATTAATAGGGACAGTTGGGGGCATTAGTATTTAGCCGTCAGAGGTGAAATTCTTGGATTGGCTAAAGACTAACTTCTGCGAAAGCATTTGCCAAGGATGTTTTCATTAAT…
EUK1104276;k__Fungi;p__Chytridiomycota;c__Rhizophydiomycetes;o__Rhizophydiales;f__Coralloidiomycetaceae;g__Coralloidiomyces;s__digitatus	CAGCCGCGGTAATTCCAGCTCCAATAGCGTATATTAAAGTTGTTGCAGTTAAAAAGCTCGTAGTTGAACTTTGGGTTTGGTTGGGCGGTCTTTCCGTATGGATAGCACTGCTCTGATCGAATCTTTCCTTCTGGCGAACAATTGTGCTCTTAATTGAGTGCGATTGGGAACCAGGACTTTTACTTTGAAAAAATTAGAGTGTTTAAAGCAGGCTTACGCTTGAATACATTAGCATGGAATAATAAAATAGGACTTTGGTTTTATTTTGTTGGTTTTCAAGACCGAAGTAATGATTAATAGGGTCAGTTGGGGGCATTAGTATTATATCGTCAGAGGTGAAATTCTTGGATTGATATAAGACTAACTTCTGCGAAAGCATTTGCCAAGGATGTTTTCATT…
EUK1103503;k__Fungi;p__Chytridiomycota;c__Blyttiomycetes;o__Blyttiomycetales;f__Blyttiomycetaceae;g__Blyttiomyces;s__helicus	CAGCCGCGGTAATTCCAGCTCCAATAGCGTATATTAAAGTTGTTGCAGTTAAAAAGCGCGTAGTTGAATTTTGGGCCTGGTCGGGTGGTCTTGCCGCAAGGTAAGCACTGCACTGATCGGGTCTTTCCTTCTGGATAACCGGTGCGGCACTTTAATGGGCACATCGGAGAACCAGGACTTTTACTTTGAAAAAATTAGAGTGTTTAAAGCAGGCATACGCTTGAATACATTAGCATGGAATAATAGAATAGGACTTTGGTTCTATTTTGTTGGTTTTCAGAACCGAAGTAATGATTAATAGGGATAGTTGGGGGCATTAGTATTTAATTGTCAGAGGTGAAATTCTTGGATTTATGAAAGACTAACTTCTGCGAAAGCATTTGCCAAGGATGTTTTCAT…
EUK1103952;k__Fungi;p__Chytridiomycota;c__Rhizophydiomycetes;o__Rhizophydiales;f__Globomycetaceae;g__Globomyces;s__pollinis.pini	CAGCCGCGGTAATTCCAGCTCCAATAGCGTATATTAAAGTTGTTGCAGTTAAAAAGCTCGTAGTTGAATTTTGGGTCTTCCTTGGTGGTCTTGCTCCGGCTTGTACTGCTATGGGAAGATCTTTCCTTCAGAAGAACTATTGTGCTATTCATTTAGTGCGATAGGGAATCTGGACTTTTACTTTGAAAAAATTAGAGTGTTTAAAGCAGGCTTACGCTTGAATACATTAGCATGGAATAATAAAATAGGACTTCGGTTTTATTTTGTTGGTTTCTAAGACTGAAGTAATGATTAATAGGGACAGTTGGGGGCATTAATATTTTATCGTTAGAGGTGAAATTCTTGGATCGATAAAAGATTAACTTCTGCGAAAGCATTTGCCAAGGATGTTTTCATTAA…
EUK1107542;k__Fungi;p__Chytridiomycota;c__Rhizophlyctidomycetes;o__Rhizophlyctidales;f__Rhizophlyctidaceae;g__Rhizophlyctis;s__rosea	CAGCCGCGGTAATTCCAGCTCCAATAGCGTATATTAAAGTTGTTGCAGTTAAAAAGCTCGTAGTTGAATTTTGGGCCTGGCTGGGTGGTCTTGCCGAAAGGTAAGCACTGCTCTGGTCGGGTCTTTCCTTCTGGGGAACCAGCGTGCTCTTAATTGAGTGCGTTGGGGATCCAGGACTTTTACTTTGAAAAAATTAGAGTGTTTAAAGCAGGCTTACGCTTGAATACATTAGCATGGAATAATAGAATAGGACTTTGGTTCTATTTTGTTGGTTTCTAGGACCGAAGTAATGATTAATAGGGATAGTTGGGGGCATTAGTATTTAATTGTCAGAGGTGAAATTCTTGGATTTATGAAAGACTAACTTCTGCGAAAGCATTTGCCAAGGATGTTTTCATT…
EUK1104030;k__Fungi;p__Chytridiomycota;c__Chytridiomycetes;o__Chytridiales;f__Asterophlyctaceae;g__Dendrochytridium;s__crassum	CAGCCGCGGTAATTCCAGCTCCAATAGCGTATATTAAAGTTGTTGCAGTTAAAAAGCTCGTAGTCGAATTTTTGGCTGGTCCGGGCGGTCTTCCCTCACGGGATGCACTGTCTGGTCCGGCCACTCCTTCTGGCAAACCGTGTTGCTCTTCATTGGGTGGTGCGGGGAACCAGGACTTTTACTTTGAAAAAATTAGAGTGTTCAAAGCAGGCTTACGCCTGAATACATTAGCATGGAATAATAGAATAGGACTTTGGTTCTATTTTGTTGGTTTTCAGAACCGAGGTAATGATTAATAGGGACAGTTGGGGGCATTAGTATTTAATTGTCAGAGGTGAAATTCTTGGATTTATGAAAGACTAACTTCTGCGAAAGCATTTGCCAAAGATGTTTTCATTG…
EUK1124005;k__Fungi;p__Chytridiomycota;c__Rhizophydiomycetes;o__Rhizophydiales;f__Rhizophydiaceae;g__Rhizophydium;s__brooksianum	TCCAGTAGCGTATATTAAAGTTGTTGCAGTTAAAAAGCTCGTAGTTGAATTTTGGGTTTGATTAGGTGGTCTTTACGTATGTAATGTACTACTTTGATCGAATCTTTCCTTCTAGCGAACTATAGTGTTATTCATTTAATGCTATAGGGAACTAGGACTTTTACTTTGAAAAAATTAGAGTGTTTAAAGCAGGCTTACGCTTGAATACATTAGCATGGAATAATAAAATAGGACTTTGGTTTTATTTTGTTGGTTTCTAAGACCGAAGTAATGATTAATAGGGTCAGTTGGGGGCATTAGTATTTAATCGTCAGAGGTGAAATTCTTGGATTGATTAAAGACTAACTTCTGCGAAAGCATTTGCCAAGGATGTTTTCATTAATCAAGAACGAAAGTTAG…
EUK1107111;k__Fungi;p__Chytridiomycota;c__Spizellomycetes;o__Spizellomycetales;f__Powellomycetaceae;g__Geranomyces;s__variabilis	CAGCCGCGGTAATTCCAGCTCCAATAGCGTATATTAAAGTTGTTGCAGTTAAAAAGCTCGTAGTTGAATTTTGGACCTGGCTTGGTGGTCTTGCCGCAAGGTTAGCACTGCTGTGGTCGGGTCTTTCCTTCTGCGGAACCTGTGTGCGCTTAATTGAGTGCGCAGGGGATGCAGGACTTTTACTTTGAAAAAATTAGAGTGTTTAAAGCAGGCGTACGCTTGAATACATTAGCATGGAATAATAGAATAGGACTTTGGTTCTATTTTGTTGGTTTCTAGGACCGAGGTAATGATTAATAGGGACAGTTGGGGGCATTAGTATTTAATTGTCAGAGGTGAAATTCTTGGATTTATGAAAGACTAACTTCTGCGAAAGCATTTGCCAAGGATGTTTTCATT…
EUK1101809;k__Fungi;p__Chytridiomycota;c__Chytridiomycetes;o__Chytridiales;f__Chytriomycetaceae;g__Rhizidium;s__phycophilum	CAGCCGCGGTAATTCCAGCTCCAATAGCGTATATTAAAGTTGTTGCAGTTAAATAGCTCGTAGTTGAATCTTGGGGCTGGTTTGGCGGTCGCGTCTTTGACGTGTACTGTCGGCCGGTTCTTTTACTTGTGGGGAACGTATGTGCCCTTTGCGGGGTGTGTACGGGAACCATGGCTGTTACTTTGAAAAAATTAGAGTGTTTAAAGCGGGCGTAAGCTTGTATACATTAGCATGGAATAATAGAATAGGACTTTGGTTTTATTTTGTTGGTTTCTAGGGCCGAAGTAATGATTAATAGGGATAGTTGGGGGCATTAGTATTTAATAGTCAGAGGTGAAATTCTTGGATTTATGAAAGACTAACTTCTGCGAAAGCATTTGCCAAGGATGTTTTCATTAA…
EUK1101944;k__Fungi;p__Chytridiomycota;c__Chytridiomycetes;o__Chytridiales;f__Chytriomycetaceae;g__Odontochytrium;s__milleri	CAGCCGCGGTAATTCCAGCTCCAATAGCGTATATTAAAGTTGTTGCAGTTAAATAGCTCGTAGTTGAATCTTGGTGCTGGTTTGGCGGTCGTATCTCTGATATGTACTGTCGGCCGGTGCTTTTACTTGCGGGGAACGTATGTGCTCTTTACGGGGTGTGTACGGGAACCGTGGCTATTACTTTGAAAAAATTAGAGTGTTTAAAGCGGGCGTAAGCTTGTATACATTAGCATGGAATAATAGAATAGGACTTTGGTTTTATTTTGTTGGTTTCTAGGGCCGAAGTAATGATTAATAGGGATAGTTGGGGGCATTAGTATTTAATAGTCAGAGGTGAAATTCTTGGATTTATGAAAGACTAACTTCTGCGAAAGCATTTGCCAAGGATGTTTTCATTAA…
EUK1107169;k__Fungi;p__Chytridiomycota;c__Chytridiomycetes;o__Chytridiales;f__Chytriomycetaceae;g__Pendulichytrium;s__sphaericum	CAGCCGCGGTAATTCCAGCTCCAATAGCGTATATTAAAGTTGTTGCAGTTAAATAGCTCGTAGTTGAATTTTGGGCGGGGCCGGCGGTCGCGGCGCAAGTCGCGCACTGTTGGTTCTGTCTTTCCTTCTGGGGAACGCGTATGCACTTTACTGTGTGTGGGCGGGATCCAGGACTTTTACTTTGAAAAAATTAGAGTGTTTAAAGCGGGCAATTGCTTGAATACATTAGCATGGAATAATAGAATAGGACTTTGGTTCTATTTTGTTGGTTTCTAGGACCGAAGTAATGATTAATAGGGATAGTTGGGGGCATTAGTATTTAATTGTCAGAGGTGAAATTCTTGGATTTATGAAAGACTAACTTCTGCGAAAGCATTTGCCAAGGATGTTTTCATTAAT…
EUK1101629;k__Fungi;p__Chytridiomycota;c__Chytridiomycetes;o__Chytridiales;f__Chytriomycetaceae;g__Rhizoclosmatium;s__pessaminum	CAGCCGCGGTAATTCCAGCTCCAGTAGCGTATATTAAAGTTGTTGCAGTTAAATAGCTCGTAGTTGAATCTTGGCCTTGGTTTTGGCGGTCGCGCTTTAGGGCGTGTTACTGTCGGCCGGGGCTTTTTACTTGCAGGGAACGTATGTGCCTCTCGGGGTGTGTGCGGGAACTGTGGCTATTACTTTGAAAAAATTAGAGTGTTTAAAGCAGGCGTAAGCTTGTATATATTAGCATGGAATAATAGAATAGGACTTTGGTTTTATTTTGTTGGTTTCTAGGGCCGAAGTAATGATTAATAGGGATAGTTGGGGGCATTAGTATTTAATAGTCAGAGGTGAAATTCTTGGATTTATGAAAGACTAACTTCTGCGAAAGCATTTGCCAAGGATGTTTTCATT…
EUK1107278;k__Fungi;p__Monoblepharomycota;c__Monoblepharidomycetes;o__Monoblepharidales;f__Gonapodyaceae;g__Gonapodya;s__polymorpha	CAGCCGCGGTAATTCCAGCTCCAATAGCGTATATTAAAGTTGTTGCAGTTAAAAAGCTCGTAGTCGAATTTTGGGCCTGGCTGAGGGGTCTGCCTCACGGTATGCACTCTTCTGGCTGGGTCTTTCCTTCTGGCGAACCATGGTGCTCTTCACTGGGTGCTGTGGGGAACCGGGACTTTTACTTTGAAAAAATTAGAGTGTTCAAAGCAAGCAATTGCTCGGATACATTAGCATGGAATAATAGAATAGGACCCTGGTCTTATTTTGTTGGTTTTCGGGACTGGAGTAATGATTAATAGGGATAGTTGGGGGCATTCGTATTTAATTGTCAGAGGTGAAATTCTTGGATTTATGAAAGACGAACTTCTGCGAAAGCATTTGCCAAGGATGTTTTCATTG…
EUK1124824;k__Fungi;p__Mucoromycota;c__Mucoromycetes;o__Mucorales;f__Rhizopodaceae;g__Rhizopus;s__arrhizus	TCCAATAGCGTATATTAAAGTTGTTGCAGTTAAAACGTCCGTAGTCAAACTTTAGTCTTACCGGCGTAGTGGCCTGGTCTTCATTGACCAAGCTCATTGCTGCCGGAGACTCCATGTCCATTGACTCCTAGTCCTCGTGGCTAGGGTTTTCTGGACAATTACCATGAGCAAATCAGAGTGTTTAAAGCAGGCTTTTAAGCTTGAATGTGTTAGCATGGAATAATGAAATATGACTTTAGTCCTATTTTCGTTGGTTTAGGTACTTCAGTAATGATGAATAGAAACGGTTAGGGGCATTTGTATTTGGTCGCTAGAGGTGAAATTCTTGGATTGACCGAAGACAAACTACTGCGAAAGCATTTGACCCGGGACGTTTTCATTGATCAAGGTCTAAAGTTA…
EUK1106085;k__Fungi;p__Mucoromycota;c__Umbelopsidomycetes;o__Umbelopsidales;f__Umbelopsidaceae;g__Umbelopsis;s__isabellina	CAGCCGCGGTAATTCCAGCTCCAATAGCGTATATTAAAGTTGTTGCAGTTAAAAAGCTCGTAGTTGAATTTTGGCCTTCGCCTGTGGGGTTCGGTCTTCATTGATCGGTACCTCAACGGGCGGGGCTCCACCTTCTGGGTTAGCCAGTCGTCATTTCGGTGGCGGCTGGTGAACCAGAACTTTTACTTTGAAAAAATTGGAGTGTTTAAAGCAGGCTTTCAAGCCTGAACATATTAGCATGGAATAATGAAATAGGACTTTGGCCTTATTTCGTTGGTTTCTAAAGCCAAAGTAATGATGAATAGGGATAGTTGGGGACATTAGTATTCAATTGTCAGAGGTGAAATTCTTGGATTTATTGAAGACTAACTTCTGCGAAAGCATTTGTCAAGGATGTTT…
EUK1100721;k__Fungi;p__Mucoromycota;c__Umbelopsidomycetes;o__Umbelopsidales;f__Umbelopsidaceae;g__Umbelopsis;s__ramanniana	CAGCCGCGGTAATTCCAGCTCCAATAGCGTATATTAAAGTTGTTGCAGTTAAAAAGCTCGTAGTTGAATTTTGGCCTTGGGTGGTTTGGTTTGGCCTTCATTGGTCAATGCCTTTTCCGCCTAGGTCTTACCTTCTGGGTTAGCTAGTGTCATTTCGGTGGCGCTAGTGAACCAGAACTTTTACTTTGAAAAAATTGGAGTGTTTAAAGCAGGCTTTCAAGCTTGAACATATTAGCATGGAATAATGAAATAGGACTTTGGCCTTATTTCGTTGGTTTCTAAAGCCAAAGTAATGATGAATAGGGATAGTTGGGGACATTAGTATTCAATTGTCAGAGGTGAAATTCTTGGATTTATTGAAGACTAACTTCTGCGAAAGCATTTGTCAAGGATGTTTTC…
EUK1101973;k__Fungi;p__Mucoromycota;c__Mucoromycetes;o__Mucorales;f__Mucoraceae;g__Mucor;s__hiemalis	CAGCCGCGGTAATTCCAGCTCCAATAGCGTATATTAAAGTTGTTGCAGTTAAAACGTCCGTAGTCAAATTTTAGTCTTTAGGCGAAGTGGCCTGGTCTTCATTGATCAAGCTCGTTTCTGCCGAGACTTTTTTTTTGGTTATGCTACTGTTGGCTTCGGTCGGCGGTAGTCTCTAGCCAAATGATTACCATGAGCAAATCAGAGTGTTTAAAGCAGGCTTTCAAGCTTGAATGTGTTAGCATGGAATAATGAAATATGACTTTAGTCCCTATTTCGTTGGTTCAGGAACTTAAGTAATGATGAATAGAAACGGTTGGGGGCATTTGTATTTGGTCGCTAGAGGTGAAATTCTTGGATTGACCGAAGACAAACTACTGCGAAAGCATTTGACCCAGGACG…
EUK1104952;k__Fungi;p__Mucoromycota;c__Mucoromycetes;o__Mucorales;f__Mucoraceae;g__Mucor;s__silvaticus	CAGCCGCGGTAATTCCAGCTCCAATAGCGTATATTAAAGTTGTTGCAGTTAAAACGTCCGTAGTCAAATTTTAGTCTTTAGGCGGAGTGGCCTGGTCTTCATTGATCAAGCTCGTTCCTGCCGAGACTTTTTTTTTGGTTATGCTATGGGTGCCTTCGGGTGTTTATAGTCTCTAGCCAAATAATTACCATGAGCAAATCAGAGTGTTTAAAGCAGGCTTTTAAGCTTGAATGTGTTAGCATGGAATAATGAAATATGACTTTAGTCCCTATTTCGTTGGTTCAGGAACTTAAGTAATGATGAATAGAAACGGTTGGGGGCATTTGTATTTGGTCGCTAGAGGTGAAATTCTTGGATTGACCGAAGACAAACTACTGCGAAAGCATTTGACCCAGGACG…
EUK1104925;k__Fungi;p__Mucoromycota;c__Mucoromycetes;o__Mucorales;f__Mucoraceae;g__Mucor;s__microsporus	CAGCCGCGGTAATTCCAGCTCCAATAGCGTATATTAAAGTTGTTGCAGTTAAAACGTCCGTAGTCAAATTTTAGTTTGTAGGCGTAGTGATCTGTTCTTCATTGAGCGGATTTTCTTGCGCCTCGACTTTTTTCTTGTGTATGCTAGTGTTGGCTTCGGTCGGTGCTAGTCTTTATGCAAGTGATTACCATGAGCAAATCAGAGTGTTTAAAGCAGGCCTTCGTGCCTGAATGTGTTAGCATGGAATAATGAAATATGACCGAGTTCCTATTTCGTTGGTTGAGGAACATCAGAAATGATGAATAGAAACGGTTGGGGGCATTTGTATTCGGTCGCTAGAGGTGAAATTCTTGGATTGACCGAAGACAAACTACTGCGAAAGCATTTGACCCAGGACGT…
EUK1104902;k__Fungi;p__Mucoromycota;c__Mucoromycetes;o__Mucorales;f__Cunninghamellaceae;g__Absidia;s__caerulea	CAGCCGCGGTAATTCCAGCTCCAAAAGCGTATATTAAAGTTGTTGCAGTTAAAACGTCCGTAGTCGAATTTACGCTTGATGACTCGATCGCTGGTTCTTCATTGAGCCAGATTGGTTGTGGTCTCGGCGATAAAGCTTGGTTCATAGCGGGGTTGACTTCGGTTGGCTTCGTTTTCTGGCCAAGCGTATTACCATGAGCAAATCAGAATGCTCAAAGTAGGCCTTCGCGCCTGAATGTGTTAGCATGGAATAATAAAATAGGACTCGAGTCTTGTTTTGTTGGTTTACTTGACATTGAGAAATGATGAATAGGAACGGTTGGGGGCATTTGTATTCAATCGCTAGAGGTGAAATTCTTGGATTGATTGAAGACAAACTACTGCGAAAGCATTTGACCCA…
EUK1101875;k__Fungi;p__Mucoromycota;c__Mucoromycetes;o__Mucorales;f__Cunninghamellaceae;g__Absidia;s__glauca	CAGCCGCGGTAATTCCAGCTCCAAAAGCGTATATTAAAGTTGTTGCAGTTAAAACGTCCGTAGTCGAATTTACGCCTGGTGGCTCGGCCGCTGGTCCTTCATTGGGCCAGATTGGCTGTAGTCCCGGCGATAAAGCTTGGATCAGGTAGGGTTGGTTTCGGCCGGCTCTGCTCTATGCCCAAGCGTATTACCATGAGCAAATCAGAATGCTCAAAGTAGGCCTAAGCGCCTGAATGTGTTAGCATGGAATAATGAAATAGGACTCGAGTCTTGTTTTGTTGGTTTACTTGACATTGAGAAATGATGAATAGGAACGGTTGGGGGCATTTGTATTTGGCCGCTAGAGGTGAAATTCTTGGATTGGCCGAAGACAAACTACTGCGAAAGCATTTGACCCAG…
EUK1103950;k__Fungi;p__Mucoromycota;c__Mucoromycetes;o__Mucorales;f__Lichtheimiaceae;g__Circinella;s__simplex	CAGCCGCGGTAATTCCAGCTCCAATAGCGTATATTAAAGTTGTTGCAGTTAAAACGTCCGTAGTCAAATTTTAGTCTTTAGGCGAGGTGGCCTGGTCTTCATTGATCAAGCTCGCTTCTGCCGAGACTTTTTTTTTGGTTATGCTAGAGGTGATTTCGGTTGCTTTTAGTCTCTAATCAAATGATTACCATGAGCAAATCAGAGTGTTTAAAGCAGGCTTTCAAGCTTGAATGTGTTAGCATGGAATAATGAAATATGACTTTAGTCCCTATTTCGTTGGTTCAGGAACTTGAGTAATGATGAATAGAAACGGTTGGGGGCATTTGTATTTGGTCGCTAGAGGTGAAATTCTTGGATTGACCGAAGACAAACTACTGCGAAAGCATTTGACCCAGGACG…
EUK1103017;k__Fungi;p__Mucoromycota;c__Mucoromycetes;o__Mucorales;f__Mucoraceae;g__Mucor;s__heterogamus	CAGCCGCGGTAATTCCAGCTCCAATAGCGTATATTAAAGTTGTTGCAGTTAAAACGTCCGTAGTCAAATTTTAGTCTTTAGGCGGAGTGGCCTGGTCTTCATTGATCAAGCTCGTTCCTGCCGAGACTTTTTTTTTTGGTTATGCTATTGTTGGCTTCGGTCGGCGGTAGTCTCTAGCCAAATAATTACCATGAGCAAATCAGAGTGTTTAAAGCAGGCTTTCAAGCTTGAATGTGTTAGCATGGAATAATGAAATATGACTTTAGTCCCTATTTCGTTGGTTCAGGAACTTCAGTAATGATGAATAGAAACGGTTGGGGGCATTTGTATTTGGTCGCTAGAGGTGAAATTCTTGGATTGACCGAAGACAAACTACTGCGAAAGCATTTGACCCAGGAC…
EUK1107244;k__Fungi;p__Olpidiomycota;c__Olpidiomycetes;o__Olpidiales;f__Olpidiaceae;g__Olpidium;s__brassicae	CAGCCGCGGTAATTCCAGCTCCAATAGCGTATATTAAAGTTGTTGCAGTTAAAAAGCTCGTAGTTGAATTTTTGATCTGGCTGAGGTGTCGGCCGCAAGGTCTGTACTCCTTGGCTGGATCTTTCCTTCTGGAGAGCCATTATGCCATTCATTTGGTGTTTTGGGGATCCAGGACTTTTACCTTGAAAAAATTAGAGTGTTTAAAGCAGGCATACGCTTGAATACATTAGCATGGAATAATAGAATAGGACTTTGGTTCTATTTTGTTGGTTTCTAGGACCGAAGTAATGATTAATAGGGATAGTTGGGGGCATTAGTATTTAATTGTCAGAGGTGAAATTCTTGGATTTATGAAAGACTAACTTCTGCGAAAGCATTTGCCAAGGATGTTTTCATTAA…
EUK1107296;k__Fungi;p__Rozellomycota;c__Microsporidia_cl_incertae_sedis;o__Microsporidia_ord_incertae_sedis;f__Microsporidia_fam_incertae_sedis;g__Mitosporidium;s__daphniae	CAGCCGCGGTAATTCCAGCTCCAATAGCGTATATTAAAGTTGTTGCAGTTAAAAAGCTCGTAGTTGAAGTTCGGATGAGGACCCGCGGTATGGCCTTCGGGCGATCACTGCGCGGACCGAGTCCTATTCCTGGGGAAGCGGGGTGCCTTTAGCGAGGTGTCCCGCGACGAAACCAGGACCATTACCTTGAGAAAAATAGAGTGTTCAAAGCAGGCTACAATTGCTTGAATACGTTAGCATGGAATAATAGAGCAAGACTTGGGCTTGTTTTGTTGGTTTTCCTTCTTGACCATGGTCATGATAAATAGGGACAGTTGGGGGCATTAGTATTTTGGAGCTAGAGGTGAAATTCTTGGATTTCCAGAAGACTAACTACTGCGAAAGCATTTGCCAAGGATG…

## Sheet: README
Table S1. Taxonomic levels of the sequences used for simulation by the SimLord simulator. We used Cutadapt v.4.4 (Martin, 2011) to trim the full ITS region from them. The primers used were ITS1degenerate (KCN GTW GGW GAA CCW GC) and ITS4ngsUni+ (CAT ATH ANT AAG SSS AGG), allowing 2 mismatches and primer overlap was set to the maximum length of the primer minus two base pairs.
