# Supplementary material for: Are we throwing away good data? Evaluation of chimera detection algorithms on long-read amplicons reveals high false-positive rates across algorithms
Source: PeerJ. 2025 Dec 5;13:e20456. doi: 10.7717/peerj.20456 (PMC12684403; doi:10.7717/peerj.20456)
Supplement: Supplemental Information 5 — The dataset comprises 2,484 true chimeras; the total number of reads in the dataset was 46,954. The settings were adjusted to find this algorithm’s best combination (highest F1 score). The F1 score is a statistical measure that evaluates the performance of an algorithm by considering both specificity and sensitivity. Initially, each setting’s value was changed, and later, the combination of various settings shifted to achieve better results (–abskew 3 –minh 0.09), which is more true chimera detection with the minimum false positives in our search for the optimal combination. False positives are non-chimeric sequences misidentified as chimeric sequences by the algorithm. In this algorithm, we achieved the best results when settings were set to –abskew 3 –minh 0.09 and other settings as default. [file peerj-13-20456-s005.xlsx]

## Sheet: Sheet1
Modified settings	Detected chimeras	True_Positives	False_Positives	True_Negatives	False_Negatives	Sensitivity	Specificity	Precision	F1_Score
--abskew_3_--minh_0.09	2074	2072	2	26408	412	0.83414	0.99992	0.99904	0.90917
--abskew_3_--minh_0.09_--dn_1.4	2074	2072	2	26408	412	0.83414	0.99992	0.99904	0.90917
--abskew_3_--minh_0.09_--mindiffs_2	2074	2072	2	26408	412	0.83414	0.99992	0.99904	0.90917
--abskew_3_--minh_0.09_--mindiffs_3	2074	2072	2	26408	412	0.83414	0.99992	0.99904	0.90917
--abskew_3_--minh_0.09_--mindiffs_4	2074	2072	2	26408	412	0.83414	0.99992	0.99904	0.90917
--abskew_3_--minh_0.09_--mindiv_0.4	2074	2072	2	26408	412	0.83414	0.99992	0.99904	0.90917
--abskew_3_--minh_0.09_--mindiv_0.6	2074	2072	2	26408	412	0.83414	0.99992	0.99904	0.90917
--abskew_3_--minh_0.09_--mindiv_0.8	2074	2072	2	26408	412	0.83414	0.99992	0.99904	0.90917
--abskew_3_--minh_0.09_--xn_8.0	2074	2072	2	26408	412	0.83414	0.99992	0.99904	0.90917
--abskew_3_--minh_0.09_--dn_1.6	2073	2071	2	26408	413	0.83374	0.99992	0.99904	0.90893
--abskew_3_--minh_0.09_--xn_9.0	2073	2071	2	26408	413	0.83374	0.99992	0.99904	0.90893
--abskew_3_--minh_0.1	2073	2071	2	26408	413	0.83374	0.99992	0.99904	0.90893
--abskew_3_--minh_0.11	2073	2071	2	26408	413	0.83374	0.99992	0.99904	0.90893
--abskew_3_--xn_5.0	2072	2070	2	26408	414	0.83333	0.99992	0.99903	0.90869
--abskew_3_--minh_0.09_--dn_2.0	2072	2070	2	26408	414	0.83333	0.99992	0.99903	0.90869
--abskew_3_--minh_0.09_--dn_1.8	2072	2070	2	26408	414	0.83333	0.99992	0.99903	0.90869
--abskew_3_--minh_0.09_--xn_10.0	2072	2070	2	26408	414	0.83333	0.99992	0.99903	0.90869
--abskew_3_--minh_0.09_--xn_11.0	2070	2068	2	26408	416	0.83253	0.99992	0.99903	0.90821
--abskew_3_--minh_0.16	2070	2068	2	26408	416	0.83253	0.99992	0.99903	0.90821
--abskew_3_--minh_0.08	2084	2074	10	26400	410	0.83494	0.99962	0.9952	0.90806
--abskew_3_--minh_0.2	2067	2066	1	26409	418	0.83172	0.99996	0.99952	0.90793
--abskew_3_--minh_0.24	2067	2066	1	26409	418	0.83172	0.99996	0.99952	0.90793
--abskew_3_--xn_7.0	2067	2066	1	26409	418	0.83172	0.99996	0.99952	0.90793
--abskew_3_--xn_6.0	2068	2066	2	26408	418	0.83172	0.99992	0.99903	0.90773
--abskew_3_--mindiffs_4	2066	2065	1	26409	419	0.83132	0.99996	0.99952	0.90769
--abskew_3.0	2066	2065	1	26409	419	0.83132	0.99996	0.99952	0.90769
--abskew_3_--dn_1.4	2066	2065	1	26409	419	0.83132	0.99996	0.99952	0.90769
--abskew_3_--mindiffs_2	2066	2065	1	26409	419	0.83132	0.99996	0.99952	0.90769
--abskew_3_--mindiffs_3	2066	2065	1	26409	419	0.83132	0.99996	0.99952	0.90769
--abskew_3_--xn_8.0	2066	2065	1	26409	419	0.83132	0.99996	0.99952	0.90769
--abskew_3_--mindiv_0.4	2066	2065	1	26409	419	0.83132	0.99996	0.99952	0.90769
--abskew_3_--mindiv_0.6	2066	2065	1	26409	419	0.83132	0.99996	0.99952	0.90769
--abskew_3_--mindiv_0.8	2066	2065	1	26409	419	0.83132	0.99996	0.99952	0.90769
--abskew_3_--minh_0.28	2066	2065	1	26409	419	0.83132	0.99996	0.99952	0.90769
--abskew_3_--minh_0.09_--xn_6.0	2097	2079	18	26392	405	0.83696	0.99932	0.99142	0.90766
--abskew_3_--minh_0.06	2096	2078	18	26392	406	0.83655	0.99932	0.99141	0.90742
--abskew_3_--dn_1.6	2064	2063	1	26409	421	0.83052	0.99996	0.99952	0.90721
--abskew_3_--minh_0.07	2094	2076	18	26392	408	0.83575	0.99932	0.9914	0.90695
--abskew_3_--minh_0.09_--xn_7.0	2094	2076	18	26392	408	0.83575	0.99932	0.9914	0.90695
--abskew_3_--xn_9.0	2062	2061	1	26409	423	0.82971	0.99996	0.99952	0.90673
--abskew_3_--dn_1.8	2060	2059	1	26409	425	0.8289	0.99996	0.99951	0.90625
--abskew_3_--dn_2.0	2058	2058	0	26410	426	0.8285	1	1	0.90621
--abskew_3_--xn_10.0	2059	2058	1	26409	426	0.8285	0.99996	0.99951	0.90601
--abskew_3_--xn_11.0	2055	2055	0	26410	429	0.82729	1	1	0.90549
--abskew_3_--minh_0.05	2089	2068	21	26389	416	0.83253	0.9992	0.98995	0.90444
--abskew_3_--minh_0.09_--xn_5.0	2105	2073	32	26378	411	0.83454	0.99879	0.9848	0.90346
--xn_5.0	1979	1978	1	26409	506	0.7963	0.99996	0.99949	0.8864
--xn_6.0	1976	1976	0	26410	508	0.79549	1	1	0.8861
--minh_0.16	1977	1976	1	26409	508	0.79549	0.99996	0.99949	0.8859
--xn_7.0	1975	1975	0	26410	509	0.79509	1	1	0.88585
--mindiv_0.6	1975	1975	0	26410	509	0.79509	1	1	0.88585
--mindiv_0.4	1975	1975	0	26410	509	0.79509	1	1	0.88585
--mindiffs_4	1975	1975	0	26410	509	0.79509	1	1	0.88585
--mindiffs_2	1975	1975	0	26410	509	0.79509	1	1	0.88585
--xn_8.0	1975	1975	0	26410	509	0.79509	1	1	0.88585
--minh_0.2	1975	1975	0	26410	509	0.79509	1	1	0.88585
--minh_0.24	1975	1975	0	26410	509	0.79509	1	1	0.88585
default settings (--abskew_2.0, --dn_1.4, --mindiv_0.8, --mindiff_3, --xn_2)	1975	1975	0	26410	509	0.79509	1	1	0.88585
--minh_0.1	1978	1976	2	26408	508	0.79549	0.99992	0.99899	0.8857
--minh_0.09	1978	1976	2	26408	508	0.79549	0.99992	0.99899	0.8857
--minh_0.11	1978	1976	2	26408	508	0.79549	0.99992	0.99899	0.8857
--minh_0.08	1979	1976	3	26407	508	0.79549	0.99989	0.99848	0.8855
--xn_10.0	1973	1973	0	26410	511	0.79428	1	1	0.88535
--xn_9.0	1973	1973	0	26410	511	0.79428	1	1	0.88535
--dn_1.6	1973	1973	0	26410	511	0.79428	1	1	0.88535
--dn_1.8	1972	1972	0	26410	512	0.79388	1	1	0.8851
--minh_0.06	1987	1978	9	26401	506	0.7963	0.99966	0.99547	0.88481
--minh_0.07	1985	1977	8	26402	507	0.79589	0.9997	0.99597	0.88476
--dn_2.0	1970	1970	0	26410	514	0.79308	1	1	0.8846
--xn_11.0	1970	1970	0	26410	514	0.79308	1	1	0.8846
--minh_0.05	1986	1974	12	26398	510	0.79469	0.99955	0.99396	0.88322
--abskew_4.0	1931	1931	0	26410	553	0.77738	1	1	0.87475
--abskew_5.0	1833	1833	0	26410	651	0.73792	1	1	0.8492
--abskew_7.0	1781	1781	0	26410	703	0.71699	1	1	0.83517
--abskew_6.0	1781	1781	0	26410	703	0.71699	1	1	0.83517
--abskew_8.0	1781	1781	0	26410	703	0.71699	1	1	0.83517
--abskew_9.0	1759	1759	0	26410	725	0.70813	1	1	0.82913
--abskew_10.0	1759	1759	0	26410	725	0.70813	1	1	0.82913
--abskew_12.0	1740	1740	0	26410	744	0.70048	1	1	0.82386
--abskew_16.0	1731	1731	0	26410	753	0.69686	1	1	0.82135
--abskew_14.0	1731	1731	0	26410	753	0.69686	1	1	0.82135
