# Supplementary material for: Are we throwing away good data? Evaluation of chimera detection algorithms on long-read amplicons reveals high false-positive rates across algorithms
Source: PeerJ. 2025 Dec 5;13:e20456. doi: 10.7717/peerj.20456 (PMC12684403; doi:10.7717/peerj.20456)
Supplement: Supplemental Information 8 — Only classified taxa are included; empty species fields denote the absence of species-level identification. [file peerj-13-20456-s008.xlsx]

## Sheet: Sheet1
Algorithm	Kingdom	Phylum	Class	Order	Family	Genus	Species
removeBimeraDenovo+FP-FN	Metazoa	Cnidaria	Hydrozoa	Siphonophorae	Physophoridae	Physophora
chimeras_denovo adjusted+FP-FN	Rhizaria	Radiolaria	Polycystinea	Nassellaria	Lophophaenidae	Lithomelissa
	Haptista	Haptophyta	Prymnesiophyceae	Isochrysidales	Noelaerhabdaceae	Gephyrocapsa	huxleyi
	Metazoa	Cnidaria	Hydrozoa	Siphonophorae	Physophoridae	Physophora
uchime_denovo adjusted+FP-FN	Fungi	Basidiomycota	Agaricomycetes	Agaricales	fam. incertae sedis	Clitocybe	phyllophila
	Fungi	Basidiomycota	Agaricomycetes	Agaricales	Omphalotaceae	Gymnopus	junquilleus
	Fungi	Ascomycota	Sordariomycetes	Hypocreales	Nectriaceae	Thelonectria
	Fungi	Ascomycota	Eurotiomycetes	Eurotiales	Aspergillaceae	Penicillium	kongii
	Fungi	Ascomycota	Sordariomycetes	Sordariales	Chaetomiaceae	Chaetomium	pachypodioides
